# Supplementary material for: Structure and optical properties of a trimetallic cobalt–molybdenum–sodium metal–organic framework
Source: Acta Crystallogr C Struct Chem. 2026 Feb 9;82(Pt 3):102–9. doi: 10.1107/S205322962600077X (PMC12961748; doi:10.1107/S205322962600077X)
Supplement: Supplementary file 1 [file c-82-00102-sup1.cif]

##############################################################################
#                                                                            #
# This CIF contains the data in a paper accepted for publication in          #
# Acta Crystallographica Section C. It conforms to the requirements of       #
# Notes for Authors for Acta Crystallographica Section C, and has been       #
# peer reviewed under the auspices of the IUCr Commission on Journals.       #
#                                                                            #
# Full details of the Crystallographic Information File format               #
# are given in the paper "The Crystallographic Information File (CIF):       #
# a New Standard Archive File for Crystallography" by S. R. Hall, F. H.      #
# Allen and I. D. Brown [Acta Cryst. (1991), A47, 655-685].                  #
#                                                                            #
# The current version of the core CIF dictionary is obtainable from          #
# ftp://ftp.iucr.org/pub/cif_core.dic.                                       #
#                                                                            #
# Software is freely available for graphical display of the structure(s)     #
# in this CIF. For information consult the CIF software page                 #
# http://www.iucr.org/resources/cif/software.                                #
#                                                                            #
# This file may be used for bona fide research purposes within the           #
# scientific community so long as proper attribution is given to the journal # 
# article from which it was obtained.                                        #
#                                                                            #
##############################################################################
data_I
_audit_creation_method
;
Olex2 1.5-ac7-018
(compiled 2025.08.06 svn.rb7424aed for Rigaku Oxford Diffraction, GUI svn.r7314)
;
_chemical_name_systematic
;
Poly[\m-benzene-1,3,5-tricarboxylato-tetra-\m-oxido-cobaltmolybdenumtrisodium]
;
_chemical_formula_moiety     'C9 H3 Co Mo Na3 O10'
_chemical_formula_sum     'C9 H3 Co Mo Na3 O10'
_chemical_formula_iupac     '[Na3 Co (Mo O4) (C9 H3 O6)]'
_chemical_formula_weight     494.956
_space_group_crystal_system     monoclinic
_space_group_name_H-M_alt     'P 1 21/c 1'
_space_group_name_Hall     '-P 2ybc'
loop_
    _space_group_symop_id
    _space_group_symop_operation_xyz
    1 x,y,z
    2 -x,y+1/2,-z+1/2
    3 -x,-y,-z
    4 x,-y-1/2,z-1/2
_cell_length_a     9.718(2)
_cell_length_b     18.250(3)
_cell_length_c     6.8892(9)
_cell_angle_alpha     90
_cell_angle_beta     96.156(15)
_cell_angle_gamma     90
_cell_volume     1214.7(4)
_cell_formula_units_Z     4
_cell_measurement_reflns_used     1788
_cell_measurement_theta_min     0.1050
_cell_measurement_theta_max     0.9020
_cell_measurement_temperature     293(5)
loop_
    _twin_individual_id
    _twin_individual_mass_fraction_refined
    _twin_individual_twin_matrix_11
    _twin_individual_twin_matrix_12
    _twin_individual_twin_matrix_13
    _twin_individual_twin_matrix_21
    _twin_individual_twin_matrix_22
    _twin_individual_twin_matrix_23
    _twin_individual_twin_matrix_31
    _twin_individual_twin_matrix_32
    _twin_individual_twin_matrix_33
    1 0.834(2) 1.0000 0.0000 0.0000 0.0000 1.0000 0.0000 0.0000 0.0000 1.0000
    2 0.166(2) -1.0008 -0.0007 -0.3139 0.0000 -1.0001 -0.0007 -0.0009 0.0003
                                                                          0.9993
_exptl_crystal_description     'microcrystalline slabs'
_exptl_crystal_colour     'bulk purple'
_exptl_crystal_density_diffrn     2.707
_exptl_crystal_F_000     301.632
_exptl_absorpt_coefficient_mu     'Not calculated'
_exptl_absorpt_correction_type     none
_diffrn_ambient_temperature     293(5)
_diffrn_source     'electron diffractometer'
_diffrn_radiation_type     electron
_diffrn_radiation_wavelength     0.0251
_diffrn_radiation_monochromator     none
_diffrn_measurement_device_type
                        'XtaLAB Synergy-ED, HyPix-ED, electron source at 200keV'
_diffrn_measurement_device     'electron diffractometer'
_diffrn_measurement_method     'continuous rotation electron diffraction'
_diffrn_detector     'Hybrid Pixel Array Detector'
_diffrn_detector_area_resol_mean     10.0000
loop_
    _diffrn_refln_index_h
    _diffrn_refln_index_k
    _diffrn_refln_index_l
    0 0 -1
    0 0 -2
    -1 0 3
    0 0 3
    0 0 4
    0 0 -5
    2 0 -6
    0 0 -6
    0 0 7
    0 0 8
    0 1 -1
    0 1 -2
    1 1 -3
    0 -1 -3
    0 1 -4
    0 1 5
    2 -1 -6
    0 1 -6
    0 -1 7
    0 1 8
    0 -2 0
    0 2 0
    0 -2 -1
    0 2 2
    1 -2 -3
    0 2 -3
    0 2 -4
    0 2 5
    -2 -2 6
    0 2 6
    0 2 7
    0 2 8
    0 -3 0
    0 3 0
    0 -3 -1
    0 3 -2
    1 3 -3
    0 -3 -3
    0 -3 4
    0 3 -5
    -2 3 6
    0 -3 6
    0 -3 7
    0 3 -8
    0 -4 0
    0 4 0
    0 -4 -1
    0 -4 2
    -1 4 3
    0 -4 3
    0 4 -4
    0 -4 -5
    2 -4 -6
    0 4 -6
    0 -4 7
    0 -4 -8
    0 5 0
    0 -5 0
    0 5 -1
    0 5 2
    1 -5 -3
    0 5 -3
    0 -5 4
    0 -5 -5
    -2 5 6
    0 -5 6
    0 -5 -7
    0 5 8
    0 -6 0
    0 6 0
    0 -6 1
    0 -6 2
    -1 6 3
    0 -6 3
    0 6 -4
    0 6 -5
    2 6 -6
    0 -6 -6
    0 6 7
    0 6 8
    0 -7 0
    0 7 0
    0 7 -1
    0 7 -2
    1 -7 -3
    0 7 -3
    0 -7 4
    0 -7 -5
    2 -7 -6
    0 7 -6
    0 -7 7
    0 7 -8
    0 -8 0
    0 8 0
    0 -8 -1
    0 -8 -2
    -1 8 3
    0 -8 3
    0 -8 4
    0 -8 5
    -2 -8 6
    0 8 6
    0 8 -7
    0 -8 8
    0 9 0
    0 -9 0
    0 9 1
    0 -9 -2
    -1 9 3
    0 -9 3
    0 9 4
    0 9 -5
    2 9 -6
    0 -9 -6
    0 9 -7
    0 -10 0
    0 10 0
    0 10 1
    0 10 2
    -1 -10 3
    0 10 3
    0 10 4
    0 -10 -5
    -2 10 6
    0 -10 6
    0 -10 7
    -2 -10 7
    0 10 7
    0 -11 0
    0 11 0
    0 11 -1
    0 11 -2
    1 11 -3
    0 -11 -3
    0 11 4
    0 -11 -5
    2 -11 -6
    0 11 -6
    0 11 -7
    0 -12 0
    0 12 0
    0 -12 1
    0 12 -2
    -1 12 3
    0 -12 3
    0 -12 4
    0 12 -5
    -2 12 6
    0 -12 6
    0 12 -7
    0 13 0
    0 -13 0
    0 13 1
    0 13 -2
    1 -13 -3
    0 13 -3
    0 -13 -4
    0 -13 -5
    -2 13 6
    0 -13 6
    0 13 -7
    0 -14 0
    0 14 0
    0 14 -1
    0 -14 -2
    -1 14 3
    0 -14 3
    0 -14 -4
    0 14 5
    2 -14 -6
    0 14 -6
    0 -15 0
    0 15 0
    0 15 -1
    0 15 2
    1 -15 -3
    0 15 -3
    0 -15 4
    0 -15 -5
    2 -15 -6
    0 15 -6
    0 -16 0
    0 16 0
    0 -16 1
    0 -16 2
    1 16 -3
    0 -16 -3
    0 16 -4
    0 16 5
    2 -16 -6
    0 16 -6
    0 -17 0
    0 17 0
    0 17 -1
    0 17 2
    -1 -17 3
    0 17 3
    0 17 -4
    0 -17 5
    0 -18 0
    0 18 0
    0 -18 1
    0 18 -2
    1 -18 -3
    0 18 -3
    0 -18 -4
    0 18 -5
    0 19 0
    0 -19 0
    0 -19 -1
    0 -19 -2
    -1 -19 3
    0 19 3
    0 19 4
    0 -20 0
    0 20 0
    0 20 -1
    0 -20 -2
    -1 -20 3
    0 20 3
    0 -20 4
    0 -21 0
    0 21 0
    0 21 1
    0 -21 -2
    1 21 -3
    0 -21 -3
    0 -22 0
    0 22 0
    0 22 1
    0 22 -2
    -1 0 8
    1 0 -7
    -1 0 6
    -1 0 6
    1 0 -5
    -1 0 4
    0 0 -3
    1 0 -3
    -1 0 2
    1 0 -1
    1 0 1
    -1 0 -2
    -2 0 3
    1 0 3
    1 0 4
    1 0 5
    3 0 -6
    -1 0 -6
    1 0 7
    1 0 8
    -1 -1 8
    -1 -1 7
    1 -1 -6
    1 1 -6
    1 -1 -5
    -1 1 4
    0 1 -3
    1 -1 -3
    1 1 -2
    1 1 -1
    1 -1 0
    -1 1 0
    -1 -1 -1
    -1 -1 -2
    -2 -1 3
    1 1 3
    -1 1 -4
    -1 1 -5
    -3 1 6
    1 -1 6
    1 -1 7
    1 1 8
    -1 -2 8
    -1 -2 7
    -1 -2 6
    -1 2 6
    -1 2 5
    1 -2 -4
    0 2 3
    -1 -2 3
    1 -2 -2
    -1 -2 1
    1 2 0
    -1 -2 0
    -1 2 -1
    -1 -2 -2
    -2 -2 3
    1 2 3
    1 -2 4
    1 -2 5
    -3 2 6
    1 -2 6
    -1 2 -7
    1 -2 8
    1 -3 -8
    1 3 -7
    1 -3 -6
    1 3 -6
    -1 3 5
    1 -3 -4
    0 -3 -3
    1 3 -3
    1 3 -2
    -1 -3 1
    1 3 0
    -1 -3 0
    1 -3 1
    -1 3 -2
    -2 3 3
    1 -3 3
    -1 -3 -4
    1 3 5
    3 3 -6
    -1 -3 -6
    -1 3 -7
    1 -3 8
    1 -4 -8
    -1 4 7
    -1 4 6
    -1 -4 6
    1 -4 -5
    -1 4 4
    0 -4 -3
    1 4 -3
    -1 -4 2
    1 -4 -1
    -1 -4 0
    1 4 0
    1 4 1
    1 -4 2
    -2 -4 3
    1 4 3
    1 -4 4
    1 -4 5
    3 4 -6
    -1 -4 -6
    -1 4 -7
    1 4 8
    1 5 -8
    1 5 -7
    -1 5 6
    -1 -5 6
    -1 5 5
    -1 -5 4
    0 -5 -3
    1 5 -3
    -1 -5 2
    -1 5 1
    1 -5 0
    -1 5 0
    1 -5 1
    1 5 2
    -2 5 3
    1 -5 3
    1 -5 4
    -1 -5 -5
    -3 5 6
    1 -5 6
    -1 5 -7
    -1 5 -8
    -1 -6 8
    1 -6 -7
    1 6 -6
    1 -6 -6
    1 -6 -5
    1 6 -4
    0 -6 -3
    1 6 -3
    1 6 -2
    -1 6 1
    1 -6 0
    -1 6 0
    1 6 1
    1 -6 2
    -2 6 3
    1 -6 3
    -1 6 -4
    -1 -6 -5
    3 6 -6
    -1 -6 -6
    1 -6 7
    1 -6 8
    1 7 -8
    1 -7 -7
    -1 -7 6
    -1 7 6
    1 7 -5
    1 7 -4
    0 -7 -3
    1 7 -3
    1 7 -2
    -1 7 1
    1 7 0
    -1 -7 0
    1 7 1
    1 7 2
    2 -7 -3
    -1 7 -3
    1 7 4
    1 -7 5
    3 -7 -6
    -1 7 -6
    -1 7 -7
    -1 7 -8
    -1 -8 8
    -1 -8 7
    1 8 -6
    1 -8 -6
    1 8 -5
    1 8 -4
    0 8 -3
    1 -8 -3
    -1 -8 2
    1 8 -1
    -1 8 0
    1 -8 0
    1 -8 1
    1 -8 2
    -2 -8 3
    1 8 3
    -1 -8 -4
    1 -8 5
    1 8 6
    3 -8 -6
    -1 8 -6
    1 -8 7
    1 9 -7
    -1 9 6
    -1 -9 6
    -1 -9 5
    1 9 -4
    0 9 3
    -1 -9 3
    1 -9 -2
    -1 9 1
    1 9 0
    -1 -9 0
    1 9 1
    -1 -9 -2
    -2 -9 3
    1 9 3
    -1 -9 -4
    -1 -9 -5
    1 9 6
    3 -9 -6
    -1 9 -6
    -1 9 -7
    1 10 -7
    -1 10 6
    -1 -10 6
    1 10 -5
    -1 -10 4
    0 10 -3
    1 -10 -3
    1 -10 -2
    1 -10 -1
    1 10 0
    -1 -10 0
    -1 10 -1
    -1 10 -2
    2 10 -3
    -1 -10 -3
    -1 10 -4
    -1 -10 -5
    -1 -10 -6
    -3 10 6
    1 -10 6
    -1 10 -7
    -1 -11 7
    1 -11 -6
    1 11 -6
    1 -11 -5
    -1 -11 4
    0 -11 -3
    1 11 -3
    -1 -11 2
    1 -11 -1
    1 11 0
    -1 -11 0
    1 11 1
    1 -11 2
    -2 -11 3
    1 11 3
    1 11 4
    1 -11 5
    -1 -11 -6
    3 -11 -6
    -1 11 -6
    1 -11 7
    1 12 -7
    1 -12 -6
    1 12 -6
    1 12 -5
    1 -12 -4
    0 -12 -3
    1 12 -3
    1 -12 -2
    -1 12 1
    -1 -12 0
    1 12 0
    -1 -12 -1
    -1 -12 -2
    2 12 -3
    -1 -12 -3
    -1 12 -4
    -1 -12 -5
    1 12 6
    3 -12 -6
    -1 12 -6
    -1 12 -7
    -1 -13 7
    -1 13 6
    -1 -13 6
    -1 -13 5
    -1 -13 4
    0 13 -3
    1 -13 -3
    -1 13 2
    1 13 -1
    -1 -13 0
    1 13 0
    1 -13 1
    1 -13 2
    2 -13 -3
    -1 13 -3
    -1 -13 -4
    1 -13 5
    3 -13 -6
    -1 13 -6
    -1 14 6
    -1 -14 6
    -1 14 5
    1 14 -4
    0 14 3
    -1 -14 3
    -1 14 2
    1 -14 -1
    1 -14 0
    -1 14 0
    1 -14 1
    -1 -14 -2
    -2 -14 3
    1 14 3
    -1 14 -4
    1 -14 5
    -3 14 6
    1 -14 6
    1 -15 -6
    1 15 -6
    -1 -15 5
    1 15 -4
    0 15 -3
    1 -15 -3
    1 15 -2
    -1 15 1
    1 15 0
    -1 -15 0
    -1 15 -1
    1 -15 2
    2 15 -3
    -1 -15 -3
    1 -15 4
    -1 15 -5
    3 -15 -6
    -1 15 -6
    1 -16 -6
    1 16 -6
    -1 -16 5
    -1 -16 4
    0 -16 -3
    1 16 -3
    1 -16 -2
    -1 16 1
    -1 -16 0
    1 16 0
    1 16 1
    1 -16 2
    2 -16 -3
    -1 16 -3
    -1 16 -4
    1 16 5
    1 17 -5
    -1 -17 4
    0 17 -3
    1 -17 -3
    -1 -17 2
    1 17 -1
    -1 17 0
    1 -17 0
    1 -17 1
    1 -17 2
    2 17 -3
    -1 -17 -3
    -1 -17 -4
    -1 17 -5
    1 18 -5
    -1 18 4
    0 -18 -3
    1 18 -3
    1 18 -2
    -1 -18 1
    1 -18 0
    -1 18 0
    1 18 1
    1 -18 2
    -2 -18 3
    1 18 3
    1 18 4
    1 -18 5
    -1 -19 4
    0 19 -3
    1 -19 -3
    1 19 -2
    1 19 -1
    -1 -19 0
    1 19 0
    -1 19 -1
    1 -19 2
    -2 19 3
    1 -19 3
    1 -19 4
    -1 20 4
    0 -20 3
    -1 20 3
    1 -20 -2
    1 20 -1
    -1 -20 0
    1 20 0
    -1 -20 -1
    -1 -20 -2
    -2 20 3
    1 -20 3
    0 -21 3
    -1 21 3
    1 -21 -2
    -1 21 1
    1 21 0
    -1 -21 0
    -1 -21 -1
    1 -21 2
    -2 -21 3
    1 21 3
    1 -22 -2
    -1 22 1
    1 22 0
    -1 -22 0
    1 22 1
    1 -22 2
    2 0 -8
    -2 0 7
    0 0 -6
    2 0 -6
    -2 0 5
    -2 0 4
    -1 0 -3
    2 0 -3
    -2 0 2
    2 0 1
    2 0 2
    3 0 -3
    -2 0 -3
    -2 0 -4
    2 0 5
    -4 0 6
    2 0 6
    2 0 7
    -2 0 -8
    2 1 -8
    2 -1 -7
    0 -1 6
    -2 1 6
    -2 -1 5
    -2 -1 4
    1 1 3
    -2 -1 3
    -2 1 2
    -2 -1 1
    -2 1 -1
    2 -1 2
    -3 1 3
    2 -1 3
    -2 -1 -4
    -2 -1 -5
    4 1 -6
    -2 -1 -6
    -2 1 -7
    -2 1 -8
    -2 -2 8
    -2 -2 7
    0 -2 -6
    2 2 -6
    -2 -2 5
    2 -2 -4
    1 2 3
    -2 -2 3
    -2 -2 2
    -2 -2 1
    2 -2 0
    -2 2 0
    2 -2 1
    -2 2 -2
    -3 2 3
    2 -2 3
    2 -2 4
    -2 -2 -5
    -4 2 6
    2 -2 6
    2 2 7
    -2 2 -8
    -2 -3 8
    -2 -3 7
    0 -3 -6
    2 3 -6
    -2 -3 5
    2 -3 -4
    -1 -3 -3
    2 3 -3
    -2 -3 2
    -2 -3 1
    2 3 0
    -2 -3 0
    2 -3 1
    -2 3 -2
    3 3 -3
    -2 -3 -3
    -2 3 -4
    -2 3 -5
    4 -3 -6
    -2 3 -6
    -2 3 -7
    2 3 8
    -2 4 8
    -2 4 7
    0 4 6
    -2 -4 6
    -2 -4 5
    -2 -4 4
    -1 -4 -3
    2 4 -3
    2 4 -2
    2 4 -1
    2 -4 0
    -2 4 0
    -2 -4 -1
    -2 4 -2
    -3 4 3
    2 -4 3
    -2 -4 -4
    2 -4 5
    -4 4 6
    2 -4 6
    -2 4 -7
    2 -4 8
    2 -5 -8
    -2 -5 7
    0 5 -6
    2 -5 -6
    -2 5 5
    2 5 -4
    -1 -5 -3
    2 5 -3
    -2 -5 2
    -2 -5 1
    -2 -5 0
    2 5 0
    -2 5 -1
    2 -5 2
    -3 5 3
    2 -5 3
    2 5 4
    -2 -5 -5
    4 -5 -6
    -2 5 -6
    2 5 7
    2 5 8
    2 6 -8
    -2 -6 7
    0 -6 -6
    2 6 -6
    2 -6 -5
    -2 -6 4
    1 6 3
    -2 -6 3
    2 -6 -2
    2 6 -1
    -2 6 0
    2 -6 0
    2 6 1
    -2 -6 -2
    -3 6 3
    2 -6 3
    2 6 4
    -2 6 -5
    -4 6 6
    2 -6 6
    2 6 7
    -2 -7 8
    -2 7 7
    0 7 -6
    2 -7 -6
    -2 -7 5
    2 7 -4
    1 7 3
    -2 -7 3
    -2 -7 2
    -2 7 1
    -2 -7 0
    2 7 0
    2 7 1
    2 7 2
    3 -7 -3
    -2 7 -3
    2 -7 4
    2 -7 5
    -4 7 6
    2 -7 6
    2 7 7
    -2 8 8
    -2 -8 7
    0 -8 7
    -2 8 7
    0 -8 -6
    2 8 -6
    -2 -8 5
    -2 -8 4
    -1 -8 -3
    2 8 -3
    -2 -8 2
    -2 8 1
    2 8 0
    -2 -8 0
    2 8 1
    2 8 2
    -3 -8 3
    2 8 3
    2 -8 4
    2 8 5
    -4 -8 6
    2 8 6
    2 -8 7
    -2 -9 7
    0 9 -7
    2 -9 -7
    0 -9 -6
    2 9 -6
    2 9 -5
    2 9 -4
    -1 9 -4
    2 -9 -4
    1 9 3
    -2 -9 3
    2 9 -2
    -2 -9 1
    2 9 0
    -2 -9 0
    -2 9 -1
    -2 -9 -2
    -3 9 3
    2 -9 3
    2 -9 4
    -2 9 -5
    4 9 -6
    -2 -9 -6
    -2 9 -7
    2 10 -7
    0 10 6
    -2 -10 6
    2 10 -5
    2 10 -4
    1 10 3
    -2 -10 3
    2 10 -2
    -2 10 1
    -2 10 0
    2 -10 0
    -2 -10 -1
    -2 10 -2
    3 -10 -3
    -2 10 -3
    -2 10 -4
    -2 10 -5
    -4 10 6
    2 -10 6
    2 -10 7
    -2 -11 7
    0 11 6
    -2 -11 6
    2 -11 -5
    -2 -11 4
    -1 11 -3
    2 -11 -3
    -2 -11 2
    -2 11 1
    -2 11 0
    2 -11 0
    2 -11 1
    -2 -11 -2
    3 11 -3
    -2 -11 -3
    2 -11 4
    -2 11 -5
    4 -11 -6
    -2 11 -6
    -2 11 -7
    2 12 -7
    0 12 6
    -2 -12 6
    2 12 -5
    2 12 -4
    1 -12 3
    -2 12 3
    -2 12 2
    2 -12 -1
    -2 -12 0
    2 12 0
    2 12 1
    2 12 2
    3 -12 -3
    -2 12 -3
    2 -12 4
    2 -12 5
    -4 -12 6
    2 12 6
    -2 -13 7
    0 -13 -6
    2 13 -6
    2 -13 -5
    -2 -13 4
    -1 -13 -3
    2 13 -3
    2 -13 -2
    -2 -13 1
    2 -13 0
    -2 13 0
    -2 -13 -1
    -2 13 -2
    3 13 -3
    -2 -13 -3
    -2 -13 -4
    2 13 5
    4 -13 -6
    -2 13 -6
    0 14 6
    -2 -14 6
    -2 14 5
    2 14 -4
    -1 -14 -3
    2 14 -3
    -2 -14 2
    2 14 -1
    -2 -14 0
    2 14 0
    -2 14 -1
    2 -14 2
    3 -14 -3
    -2 14 -3
    -2 -14 -4
    -2 14 -5
    4 -14 -6
    -2 14 -6
    0 15 6
    -2 -15 6
    2 -15 -5
    2 -15 -4
    -1 15 -3
    2 -15 -3
    2 -15 -2
    2 -15 -1
    2 -15 0
    -2 15 0
    -2 15 -1
    2 -15 2
    3 -15 -3
    -2 15 -3
    -2 15 -4
    -2 15 -5
    4 -15 -6
    -2 15 -6
    0 16 6
    -2 -16 6
    2 16 -5
    -2 16 4
    1 16 3
    -2 -16 3
    2 16 -2
    2 16 -1
    2 -16 0
    -2 16 0
    -2 -16 -1
    2 16 2
    3 -16 -3
    -2 16 -3
    -2 16 -4
    2 -16 5
    -2 -17 5
    2 17 -4
    -1 -17 -3
    2 17 -3
    2 -17 -2
    2 17 -1
    2 -17 0
    -2 17 0
    -2 -17 -1
    2 17 2
    -3 17 3
    2 -17 3
    2 -17 4
    -2 17 -5
    2 18 -5
    2 18 -4
    -1 -18 -3
    2 18 -3
    2 18 -2
    -2 -18 1
    2 -18 0
    -2 18 0
    2 -18 1
    -2 -18 -2
    3 -18 -3
    -2 18 -3
    -2 18 -4
    2 19 -4
    -1 19 -3
    2 -19 -3
    -2 -19 2
    -2 19 1
    -2 19 0
    2 -19 0
    -2 19 -1
    -2 19 -2
    3 -19 -3
    -2 19 -3
    2 -19 4
    -2 20 4
    1 -20 3
    -2 20 3
    -2 20 2
    -2 20 1
    -2 20 0
    2 -20 0
    2 -20 1
    2 -20 2
    -3 20 3
    2 -20 3
    1 -21 3
    -2 21 3
    -2 21 2
    -2 21 1
    2 -21 0
    -2 21 0
    2 21 1
    -2 -21 -2
    2 -22 -1
    2 -22 0
    -2 22 0
    -2 -22 -1
    3 0 -8
    -3 0 7
    -1 0 -6
    3 0 -6
    3 0 -5
    3 0 -4
    -2 0 -3
    3 0 -3
    3 0 -2
    -3 0 -1
    -3 0 -2
    4 0 -3
    -3 0 -3
    -3 0 -4
    -3 0 -5
    5 0 -6
    -3 0 -6
    -3 0 -7
    3 0 8
    3 -1 -8
    -3 -1 7
    -1 1 -6
    3 -1 -6
    -3 1 5
    3 -1 -4
    -2 1 -3
    3 -1 -3
    -3 -1 2
    3 -1 1
    -3 -1 -2
    -4 1 3
    3 -1 3
    -3 -1 -4
    3 -1 5
    5 1 -6
    -3 -1 -6
    3 1 7
    3 1 8
    -3 2 8
    -3 2 7
    -1 2 -6
    3 -2 -6
    3 -2 -5
    3 2 -4
    2 2 3
    -3 -2 3
    3 2 -2
    3 2 -1
    -3 2 0
    3 -2 0
    -3 2 -1
    -3 2 -2
    -4 2 3
    3 -2 3
    3 2 4
    3 2 5
    -5 -2 6
    3 2 6
    3 2 7
    -3 2 -8
    -3 -3 8
    -3 -3 7
    -1 -3 -6
    3 3 -6
    -3 3 5
    3 -3 -4
    2 3 3
    -3 -3 3
    3 3 -2
    -3 -3 1
    3 -3 0
    -3 3 0
    3 -3 1
    -3 3 -2
    4 3 -3
    -3 -3 -3
    -3 -3 -4
    -3 3 -5
    5 3 -6
    -3 -3 -6
    -3 3 -7
    -3 4 8
    -3 4 7
    1 4 6
    -3 -4 6
    -3 -4 5
    -3 -4 4
    2 4 3
    -3 -4 3
    -3 -4 2
    3 -4 -1
    3 -4 0
    -3 4 0
    -3 4 -1
    -3 4 -2
    -4 -4 3
    3 4 3
    3 4 4
    -3 -4 -5
    5 -4 -6
    -3 4 -6
    3 -4 7
    3 5 -8
    -3 -5 7
    1 -5 6
    -3 5 6
    3 5 -5
    3 5 -4
    -2 -5 -3
    3 5 -3
    -3 -5 2
    -3 5 1
    -3 -5 0
    3 5 0
    -3 5 -1
    3 -5 2
    4 -5 -3
    -3 5 -3
    3 5 4
    -3 5 -5
    5 -5 -6
    -3 5 -6
    -3 -5 -7
    -3 6 8
    3 6 -7
    -1 -6 -6
    3 6 -6
    3 6 -5
    3 6 -4
    2 6 3
    -3 -6 3
    3 6 -2
    3 6 -1
    3 -6 0
    -3 6 0
    3 6 1
    3 -6 2
    4 -6 -3
    -3 6 -3
    3 6 4
    4 6 -4
    -3 -6 -4
    3 6 5
    5 -6 -6
    -3 6 -6
    3 -6 7
    -3 -7 8
    3 7 -7
    1 -7 7
    -3 7 7
    -1 -7 -6
    3 7 -6
    -3 -7 5
    3 7 -4
    2 7 3
    -3 -7 3
    3 7 -2
    3 7 -1
    3 7 0
    -3 -7 0
    -3 -7 -1
    -3 -7 -2
    4 -7 -3
    -3 7 -3
    3 -7 4
    3 -7 5
    5 7 -6
    -3 -7 -6
    -3 7 -7
    -3 -8 7
    -1 8 -7
    3 -8 -7
    -1 -8 -6
    3 8 -6
    3 8 -5
    3 8 -4
    -2 -8 -3
    3 8 -3
    3 8 -2
    3 8 -1
    3 -8 0
    -3 8 0
    3 8 1
    3 8 2
    -4 8 3
    3 -8 3
    3 -8 4
    3 8 5
    5 -8 -6
    -3 8 -6
    -3 8 -7
    3 9 -7
    -1 -9 -6
    3 9 -6
    3 9 -5
    -3 -9 4
    2 -9 3
    -3 9 3
    3 -9 -2
    3 9 -1
    -3 9 0
    3 -9 0
    3 9 1
    -3 -9 -2
    4 9 -3
    -3 -9 -3
    -3 9 -4
    -3 9 -5
    5 -9 -6
    -3 9 -6
    3 -9 7
    3 10 -7
    -1 -10 -6
    3 10 -6
    3 10 -5
    3 -10 -4
    2 -10 4
    -3 10 4
    -2 10 -3
    3 -10 -3
    -3 10 2
    -3 10 1
    3 -10 0
    -3 10 0
    -3 -10 -1
    3 10 2
    4 -10 -3
    -3 10 -3
    3 -10 4
    3 -10 5
    5 -10 -6
    -3 10 -6
    3 -10 7
    -3 -11 7
    -1 -11 -6
    3 11 -6
    3 11 -5
    3 -11 -4
    2 -11 4
    -3 11 4
    -2 -11 -3
    3 11 -3
    -3 11 2
    -3 -11 1
    -3 -11 0
    3 11 0
    3 11 1
    -3 11 -2
    -4 -11 3
    3 11 3
    -3 -11 -4
    3 -11 5
    5 -11 -6
    -3 11 -6
    -3 -12 7
    1 12 6
    -3 -12 6
    -3 -12 5
    3 12 -4
    -2 -12 -3
    3 12 -3
    3 -12 -2
    -3 -12 1
    -3 -12 0
    3 12 0
    -3 -12 -1
    -3 12 -2
    -4 12 3
    3 -12 3
    -3 12 -4
    3 -12 5
    5 -12 -6
    -3 12 -6
    1 13 6
    -3 -13 6
    -3 13 5
    3 13 -4
    -2 -13 -3
    3 13 -3
    3 13 -2
    3 13 -1
    3 -13 0
    -3 13 0
    3 -13 1
    -3 -13 -2
    4 -13 -3
    -3 13 -3
    -3 13 -4
    -3 13 -5
    -5 13 6
    3 -13 6
    1 -14 6
    -3 14 6
    3 -14 -5
    -3 -14 4
    -2 -14 -3
    3 14 -3
    3 14 -2
    3 14 -1
    -3 -14 0
    3 14 0
    -3 -14 -1
    -3 -14 -2
    4 14 -3
    -3 -14 -3
    3 -14 4
    -3 14 -5
    5 -14 -6
    -3 14 -6
    -1 -15 -6
    3 15 -6
    3 -15 -5
    -3 15 4
    2 15 3
    -3 -15 3
    -3 -15 2
    3 15 -1
    -3 15 0
    3 -15 0
    3 15 1
    3 -15 2
    4 -15 -3
    -3 15 -3
    -3 -15 -4
    3 15 5
    3 -16 -5
    -3 16 4
    2 -16 3
    -3 16 3
    3 16 -2
    3 -16 -1
    -3 -16 0
    3 16 0
    3 -16 1
    3 -16 2
    4 -16 -3
    -3 16 -3
    3 -16 4
    3 -16 5
    -3 -17 5
    -3 17 4
    2 17 3
    -3 -17 3
    -3 -17 2
    -3 -17 1
    3 17 0
    -3 -17 0
    -3 17 -1
    -3 17 -2
    -4 -17 3
    3 17 3
    3 17 4
    3 -17 5
    -3 -18 5
    3 18 -4
    -2 -18 -3
    3 18 -3
    -3 -18 2
    -3 -18 1
    3 -18 0
    -3 18 0
    3 -18 1
    -3 -18 -2
    -4 18 3
    3 -18 3
    -3 18 -4
    3 19 -4
    -2 19 -3
    3 -19 -3
    3 19 -2
    -3 19 1
    3 -19 0
    -3 19 0
    -3 19 -1
    -3 -19 -2
    4 19 -3
    -3 -19 -3
    -2 -20 -3
    3 20 -3
    -3 -20 2
    3 -20 -1
    -3 20 0
    3 -20 0
    -3 20 -1
    3 -20 2
    4 20 -3
    -3 -20 -3
    3 -21 -2
    3 21 -1
    3 -21 0
    -3 21 0
    3 -21 1
    -3 21 -2
    -3 22 0
    3 -22 0
    -4 0 8
    4 0 -7
    -2 0 -6
    4 0 -6
    -4 0 5
    4 0 -4
    3 0 3
    -4 0 3
    -4 0 -2
    -5 0 3
    4 0 3
    -4 0 -4
    -4 0 -5
    -6 0 6
    4 0 6
    4 0 7
    4 -1 -8
    -4 -1 7
    -2 -1 -6
    4 1 -6
    -4 1 5
    4 1 -4
    -3 -1 -3
    4 1 -3
    -4 1 -1
    4 -1 2
    -5 1 3
    4 -1 3
    -4 -1 -4
    -4 -1 -5
    6 -1 -6
    -4 1 -6
    -4 1 -7
    -4 2 8
    -4 2 7
    2 -2 6
    -4 2 6
    4 2 -5
    4 2 -4
    -3 -2 -3
    4 2 -3
    -4 -2 2
    -4 2 -1
    -4 2 -2
    -5 2 3
    4 -2 3
    -4 -2 -4
    4 -2 5
    6 -2 -6
    -4 2 -6
    -4 2 -7
    4 -3 -8
    -4 3 7
    2 -3 6
    -4 3 6
    4 3 -5
    4 3 -4
    -3 -3 -3
    4 3 -3
    -4 -3 2
    4 3 -1
    -4 3 0
    4 -3 0
    4 -3 1
    4 -3 2
    5 -3 -3
    -4 3 -3
    -4 -3 -4
    -4 3 -5
    -6 3 6
    4 -3 6
    4 -3 7
    4 -4 -8
    4 -4 -7
    -2 4 -6
    4 -4 -6
    4 4 -5
    4 4 -4
    3 4 3
    -4 -4 3
    4 4 -2
    4 4 -1
    -4 4 0
    4 -4 0
    -4 4 -1
    4 -4 2
    -5 4 3
    4 -4 3
    -4 -4 -4
    -4 -4 -5
    6 -4 -6
    -4 4 -6
    4 -4 7
    6 4 -7
    -4 -4 -7
    4 5 -8
    4 -5 -7
    2 -5 7
    -4 5 7
    -2 5 -6
    4 -5 -6
    4 5 -5
    -4 -5 4
    -3 -5 -3
    4 5 -3
    4 5 -2
    4 5 -1
    -4 -5 0
    4 5 0
    4 -5 1
    -4 5 -2
    5 -5 -3
    -4 5 -3
    4 -5 4
    5 5 -4
    -4 -5 -4
    -4 -5 -5
    -6 5 6
    4 -5 6
    4 -5 7
    6 5 -7
    -4 -5 -7
    -4 6 8
    4 6 -7
    -2 -6 -6
    4 6 -6
    4 6 -5
    4 6 -4
    3 6 3
    -4 -6 3
    4 -6 -2
    4 6 -1
    -4 6 0
    4 -6 0
    -4 6 -1
    -4 6 -2
    5 -6 -3
    -4 6 -3
    -4 6 -4
    4 6 5
    -6 6 6
    4 -6 6
    -4 6 -7
    -4 -7 7
    -2 7 -7
    4 -7 -7
    2 7 6
    -4 -7 6
    -4 -7 5
    -4 -7 4
    -3 -7 -3
    4 7 -3
    -4 -7 2
    4 7 -1
    -4 -7 0
    4 7 0
    4 -7 1
    4 -7 2
    5 -7 -3
    -4 7 -3
    -4 7 -4
    4 7 5
    6 -7 -6
    -4 7 -6
    -4 7 -7
    4 8 -7
    -2 -8 -6
    4 8 -6
    -4 -8 5
    -4 -8 4
    -3 -8 -3
    4 8 -3
    4 -8 -2
    4 8 -1
    -4 -8 0
    4 8 0
    -4 8 -1
    4 8 2
    5 -8 -3
    -4 8 -3
    4 -8 4
    -4 8 -5
    6 -8 -6
    -4 8 -6
    -4 8 -7
    4 9 -7
    -2 -9 -6
    4 9 -6
    4 9 -5
    -4 -9 4
    -3 -9 -3
    4 9 -3
    4 9 -2
    -4 -9 1
    -4 -9 0
    4 9 0
    -4 9 -1
    -4 -9 -2
    5 -9 -3
    -4 9 -3
    -4 9 -4
    -4 9 -5
    6 -9 -6
    -4 9 -6
    4 -9 7
    6 -9 -7
    -4 9 -7
    -4 -10 7
    -2 -10 -6
    4 10 -6
    4 10 -5
    -4 -10 4
    -3 10 -4
    4 -10 -4
    3 10 3
    -4 -10 3
    4 -10 -2
    4 10 -1
    -4 -10 0
    4 10 0
    -4 10 -1
    -4 -10 -2
    5 10 -3
    -4 -10 -3
    -4 10 -4
    -4 10 -5
    6 -10 -6
    -4 10 -6
    4 11 -7
    -2 -11 -6
    4 11 -6
    -4 -11 5
    4 11 -4
    -3 11 -4
    4 -11 -4
    -3 -11 -3
    4 11 -3
    4 11 -2
    -4 -11 1
    4 11 0
    -4 -11 0
    -4 -11 -1
    -4 -11 -2
    -5 -11 3
    4 11 3
    4 -11 4
    -4 11 -5
    6 -11 -6
    -4 11 -6
    -4 -12 7
    -2 -12 -6
    4 12 -6
    4 -12 -5
    -4 -12 4
    3 -12 4
    -4 12 4
    -3 12 -3
    4 -12 -3
    4 12 -2
    4 12 -1
    -4 -12 0
    4 12 0
    -4 -12 -1
    4 12 2
    -5 -12 3
    4 12 3
    -4 12 -4
    -4 12 -5
    6 -12 -6
    -4 12 -6
    2 13 6
    -4 -13 6
    4 -13 -5
    4 13 -4
    -3 13 -3
    4 -13 -3
    4 13 -2
    4 13 -1
    4 -13 0
    -4 13 0
    4 -13 1
    -4 -13 -2
    -5 13 3
    4 -13 3
    4 13 4
    -4 13 -5
    6 -13 -6
    -4 13 -6
    -2 -14 -6
    4 14 -6
    4 14 -5
    -4 14 4
    -3 -14 -3
    4 14 -3
    -4 -14 2
    4 14 -1
    4 14 0
    -4 -14 0
    4 14 1
    -4 14 -2
    -5 14 3
    4 -14 3
    -4 14 -4
    4 14 5
    -2 -15 -6
    4 15 -6
    4 15 -5
    4 -15 -4
    -3 -15 -3
    4 15 -3
    4 -15 -2
    4 15 -1
    -4 -15 0
    4 15 0
    -4 -15 -1
    4 15 2
    5 -15 -3
    -4 15 -3
    4 -15 4
    -4 15 -5
    4 16 -5
    4 16 -4
    3 16 3
    -4 -16 3
    4 16 -2
    -4 -16 1
    -4 -16 0
    4 16 0
    4 -16 1
    4 -16 2
    5 -16 -3
    -4 16 -3
    -4 16 -4
    -4 16 -5
    -4 -17 5
    4 17 -4
    -3 -17 -3
    4 17 -3
    4 17 -2
    4 17 -1
    -4 -17 0
    4 17 0
    4 -17 1
    -4 17 -2
    5 -17 -3
    -4 17 -3
    -4 17 -4
    4 18 -4
    -3 -18 -3
    4 18 -3
    4 18 -2
    4 18 -1
    -4 -18 0
    4 18 0
    -4 18 -1
    -4 18 -2
    5 -18 -3
    -4 18 -3
    -4 18 -4
    4 19 -4
    3 19 3
    -4 -19 3
    4 19 -2
    -4 -19 1
    -4 -19 0
    4 19 0
    -4 19 -1
    -4 19 -2
    5 -19 -3
    -4 19 -3
    -3 -20 -3
    4 20 -3
    -4 -20 2
    4 20 -1
    -4 20 0
    4 -20 0
    4 20 1
    -4 20 -2
    -4 -21 2
    4 21 -1
    4 -21 0
    -4 21 0
    -4 21 -1
    -5 0 8
    5 0 -7
    3 0 6
    -5 0 6
    5 0 -5
    5 0 -4
    5 0 2
    6 0 -3
    -5 0 -3
    5 0 4
    -5 0 -5
    7 0 -6
    -5 0 -6
    -5 0 -7
    -5 -1 8
    5 -1 -7
    -3 -1 -6
    5 1 -6
    -5 -1 5
    5 -1 -4
    4 1 3
    -5 -1 3
    5 -1 1
    -5 1 -2
    -6 -1 3
    5 1 3
    -5 1 -4
    -5 -1 -5
    -7 -1 6
    5 1 6
    5 1 7
    7 1 -7
    -5 -1 -7
    5 -2 -8
    5 -2 -7
    3 -2 7
    -5 2 7
    3 -2 6
    -5 2 6
    -5 2 5
    -5 -2 4
    4 2 3
    -5 -2 3
    5 -2 1
    -5 2 -2
    -6 -2 3
    5 2 3
    -5 -2 -4
    5 2 5
    -7 -2 6
    5 2 6
    5 2 7
    7 2 -7
    -5 -2 -7
    5 3 -8
    -5 -3 7
    3 -3 7
    -5 3 7
    3 -3 6
    -5 3 6
    -5 -3 5
    -5 -3 4
    -4 -3 -3
    5 3 -3
    5 3 -2
    5 -3 0
    -5 3 0
    -5 3 -1
    5 -3 2
    -6 -3 3
    5 3 3
    -5 3 -4
    5 -3 5
    7 -3 -6
    -5 3 -6
    5 3 7
    7 3 -7
    -5 -3 -7
    -5 -4 8
    5 4 -7
    3 -4 7
    -5 4 7
    -3 -4 -6
    5 4 -6
    5 4 -5
    5 4 -4
    -4 -4 -3
    5 4 -3
    5 4 -2
    5 4 -1
    -5 4 0
    5 -4 0
    -5 4 -1
    -5 4 -2
    6 -4 -3
    -5 4 -3
    5 4 4
    6 4 -4
    -5 -4 -4
    5 4 5
    -7 -4 6
    5 4 6
    5 4 7
    7 4 -7
    -5 -4 -7
    5 5 -7
    3 -5 7
    -5 5 7
    -3 -5 -6
    5 5 -6
    -5 -5 5
    5 5 -4
    4 5 3
    -5 -5 3
    5 5 -2
    5 5 -1
    5 -5 0
    -5 5 0
    -5 5 -1
    -5 5 -2
    6 -5 -3
    -5 5 -3
    5 5 4
    -5 -5 -5
    -7 5 6
    5 -5 6
    5 -5 7
    7 5 -7
    -5 -5 -7
    5 6 -7
    -3 -6 -6
    5 6 -6
    5 6 -5
    5 6 -4
    4 6 3
    -5 -6 3
    5 6 -2
    5 -6 -1
    -5 6 0
    5 -6 0
    5 -6 1
    5 -6 2
    6 -6 -3
    -5 6 -3
    -5 6 -4
    5 6 5
    -7 -6 6
    5 6 6
    5 -6 7
    7 -6 -7
    -5 6 -7
    5 7 -7
    -3 -7 -6
    5 7 -6
    -5 -7 5
    -5 -7 4
    -4 -7 -3
    5 7 -3
    -5 -7 2
    5 7 -1
    -5 -7 0
    5 7 0
    -5 7 -1
    -5 7 -2
    6 -7 -3
    -5 7 -3
    -5 7 -4
    5 7 5
    -7 7 6
    5 -7 6
    -5 -8 7
    3 8 6
    -5 -8 6
    -5 -8 5
    5 8 -4
    -4 -8 -3
    5 8 -3
    5 -8 -2
    -5 8 1
    5 -8 0
    -5 8 0
    -5 -8 -1
    -5 8 -2
    -6 8 3
    5 -8 3
    -5 8 -4
    -5 8 -5
    -7 8 6
    5 -8 6
    5 9 -7
    3 9 6
    -5 -9 6
    -5 -9 5
    -5 -9 4
    -4 9 -3
    5 -9 -3
    5 -9 -2
    -5 9 1
    5 9 0
    -5 -9 0
    5 -9 1
    5 9 2
    6 -9 -3
    -5 9 -3
    -5 9 -4
    -5 9 -5
    7 -9 -6
    -5 9 -6
    5 10 -7
    3 10 6
    -5 -10 6
    5 10 -5
    -5 -10 4
    4 -10 3
    -5 10 3
    -5 10 2
    5 -10 -1
    5 10 0
    -5 -10 0
    5 10 1
    5 -10 2
    -6 10 3
    5 -10 3
    -5 10 -4
    -5 10 -5
    7 -10 -6
    -5 10 -6
    3 11 6
    -5 -11 6
    5 11 -5
    -5 -11 4
    -4 11 -4
    5 -11 -4
    -4 -11 -3
    5 11 -3
    5 -11 -2
    5 11 -1
    -5 -11 0
    5 11 0
    5 11 1
    5 11 2
    6 11 -3
    -5 -11 -3
    -5 11 -4
    -5 11 -5
    7 -11 -6
    -5 11 -6
    -3 -12 -6
    5 12 -6
    5 12 -5
    -5 -12 4
    -4 12 -4
    5 -12 -4
    4 12 3
    -5 -12 3
    5 -12 -2
    5 12 -1
    -5 -12 0
    5 12 0
    5 12 1
    -5 -12 -2
    6 12 -3
    -5 -12 -3
    5 12 4
    5 -12 5
    -3 -13 -6
    5 13 -6
    -5 13 5
    5 13 -4
    4 -13 4
    -5 13 4
    4 13 3
    -5 -13 3
    5 13 -2
    -5 -13 1
    5 13 0
    -5 -13 0
    5 -13 1
    5 13 2
    -6 -13 3
    5 13 3
    5 13 4
    6 13 -4
    -5 -13 -4
    5 -13 5
    -3 -14 -6
    5 14 -6
    5 14 -5
    5 14 -4
    -4 14 -4
    5 -14 -4
    -4 -14 -3
    5 14 -3
    5 14 -2
    -5 -14 1
    -5 14 0
    5 -14 0
    5 -14 1
    -5 -14 -2
    6 14 -3
    -5 -14 -3
    5 -14 4
    -5 14 -5
    5 15 -5
    5 15 -4
    -4 -15 -3
    5 15 -3
    -5 15 2
    5 15 -1
    -5 -15 0
    5 15 0
    5 15 1
    -5 -15 -2
    -6 -15 3
    5 15 3
    -5 15 -4
    -5 15 -5
    5 16 -5
    5 16 -4
    -4 -16 -3
    5 16 -3
    5 16 -2
    5 16 -1
    5 16 0
    -5 -16 0
    5 16 1
    5 16 2
    -6 16 3
    5 -16 3
    -5 16 -4
    5 17 -4
    -4 -17 -3
    5 17 -3
    5 17 -2
    -5 -17 1
    -5 17 0
    5 -17 0
    5 17 1
    5 17 2
    6 -17 -3
    -5 17 -3
    -5 17 -4
    5 -18 -4
    -4 -18 -3
    5 18 -3
    5 18 -2
    5 18 -1
    -5 -18 0
    5 18 0
    5 18 1
    5 18 2
    6 -18 -3
    -5 18 -3
    -4 -19 -3
    5 19 -3
    5 19 -2
    5 19 -1
    -5 -19 0
    5 19 0
    5 19 1
    5 19 2
    5 20 -2
    5 20 -1
    -5 -20 0
    5 20 0
    5 20 1
    6 0 -7
    4 0 7
    -6 0 7
    -4 0 -6
    6 0 -6
    6 0 -5
    6 0 -4
    -6 0 -2
    7 0 -3
    -6 0 -3
    6 0 4
    6 0 5
    8 0 -6
    -6 0 -6
    6 1 -7
    -4 1 -7
    6 -1 -7
    -4 1 -6
    6 -1 -6
    6 -1 -5
    6 1 -4
    -6 1 -2
    7 1 -3
    -6 -1 -3
    6 1 4
    -6 1 -5
    -8 -1 6
    6 1 6
    -6 -2 7
    -4 2 -7
    6 -2 -7
    4 2 6
    -6 -2 6
    6 2 -5
    6 2 -4
    5 2 3
    -6 -2 3
    6 -2 1
    -6 2 -2
    7 -2 -3
    -6 2 -3
    -6 2 -4
    7 2 -4
    -6 -2 -4
    -6 -2 -5
    8 2 -6
    -6 -2 -6
    6 3 -7
    -4 3 -7
    6 -3 -7
    4 3 6
    -6 -3 6
    6 3 -5
    6 3 -4
    5 3 3
    -6 -3 3
    6 -3 1
    -6 3 -2
    7 -3 -3
    -6 3 -3
    6 -3 4
    7 3 -4
    -6 -3 -4
    -6 -3 -5
    8 3 -6
    -6 -3 -6
    6 4 -7
    -4 4 -7
    6 -4 -7
    -4 -4 -6
    6 4 -6
    -6 -4 5
    6 4 -4
    5 4 3
    -6 -4 3
    6 4 -2
    6 -4 0
    -6 4 0
    6 -4 1
    -6 4 -2
    -7 4 3
    6 -4 3
    6 4 4
    7 4 -4
    -6 -4 -4
    -6 4 -5
    8 4 -6
    -6 -4 -6
    6 5 -7
    -4 -5 -6
    6 5 -6
    6 5 -5
    -6 -5 4
    5 5 3
    -6 -5 3
    6 5 -2
    6 5 -1
    6 -5 0
    -6 5 0
    6 -5 1
    6 -5 2
    -7 5 3
    6 -5 3
    6 -5 4
    -6 -5 -5
    8 -5 -6
    -6 5 -6
    -6 -6 7
    -4 -6 -6
    6 6 -6
    6 6 -5
    6 6 -4
    -5 -6 -3
    6 6 -3
    -6 -6 2
    6 6 -1
    6 -6 0
    -6 6 0
    -6 6 -1
    -6 6 -2
    -7 6 3
    6 -6 3
    -6 6 -4
    6 6 5
    8 6 -6
    -6 -6 -6
    6 7 -7
    4 7 6
    -6 -7 6
    6 7 -5
    -6 -7 4
    -5 -7 -3
    6 7 -3
    6 7 -2
    -6 7 1
    -6 -7 0
    6 7 0
    -6 7 -1
    -6 7 -2
    7 -7 -3
    -6 7 -3
    -6 7 -4
    -6 7 -5
    8 7 -6
    -6 -7 -6
    6 8 -7
    -4 -8 -6
    6 8 -6
    -6 -8 5
    6 8 -4
    5 8 3
    -6 -8 3
    6 8 -2
    6 8 -1
    -6 -8 0
    6 8 0
    -6 8 -1
    -6 8 -2
    7 -8 -3
    -6 8 -3
    -6 8 -4
    -6 8 -5
    -8 -8 6
    6 8 6
    6 9 -7
    4 9 6
    -6 -9 6
    6 9 -5
    6 9 -4
    -5 -9 -3
    6 9 -3
    -6 -9 2
    -6 9 1
    6 9 0
    -6 -9 0
    -6 -9 -1
    -6 9 -2
    7 -9 -3
    -6 9 -3
    -6 9 -4
    -6 9 -5
    8 -9 -6
    -6 9 -6
    4 10 6
    -6 -10 6
    -6 -10 5
    -6 -10 4
    -5 -10 -3
    6 10 -3
    6 -10 -2
    6 10 -1
    -6 -10 0
    6 10 0
    -6 -10 -1
    6 -10 2
    -7 10 3
    6 -10 3
    -6 10 -4
    -6 10 -5
    4 11 6
    -6 -11 6
    6 11 -5
    6 11 -4
    -5 11 -4
    6 -11 -4
    5 11 3
    -6 -11 3
    6 11 -2
    -6 -11 1
    6 11 0
    -6 -11 0
    6 11 1
    6 11 2
    7 -11 -3
    -6 11 -3
    -6 11 -4
    6 -11 5
    4 12 6
    -6 -12 6
    6 12 -5
    -6 -12 4
    5 -12 4
    -6 12 4
    5 -12 3
    -6 12 3
    -6 -12 2
    -6 12 1
    -6 -12 0
    6 12 0
    6 12 1
    -6 12 -2
    -7 -12 3
    6 12 3
    -6 12 -4
    -6 12 -5
    -4 -13 -6
    6 13 -6
    6 -13 -5
    6 13 -4
    -5 13 -4
    6 -13 -4
    5 -13 3
    -6 13 3
    6 13 -2
    6 13 -1
    -6 -13 0
    6 13 0
    6 13 1
    6 13 2
    -7 -13 3
    6 13 3
    6 13 4
    -6 13 -5
    -6 14 5
    6 14 -4
    5 -14 4
    -6 14 4
    -5 -14 -3
    6 14 -3
    -6 14 2
    -6 -14 1
    -6 -14 0
    6 14 0
    -6 14 -1
    -6 -14 -2
    -7 -14 3
    6 14 3
    6 14 4
    7 14 -4
    -6 -14 -4
    -6 -15 5
    6 15 -4
    5 -15 4
    -6 15 4
    -5 -15 -3
    6 15 -3
    -6 15 2
    -6 15 1
    6 15 0
    -6 -15 0
    6 15 1
    -6 -15 -2
    7 15 -3
    -6 -15 -3
    6 15 4
    -6 -16 4
    5 -16 4
    -6 16 4
    5 16 3
    -6 -16 3
    -6 -16 2
    6 -16 -1
    6 -16 0
    -6 16 0
    -6 -16 -1
    6 -16 2
    -7 -16 3
    6 16 3
    -6 -17 4
    5 -17 4
    -6 17 4
    5 -17 3
    -6 17 3
    -6 -17 2
    -6 -17 1
    -6 -17 0
    6 17 0
    6 17 1
    6 17 2
    -7 -17 3
    6 17 3
    -5 -18 -3
    6 18 -3
    6 18 -2
    6 18 -1
    -6 -18 0
    6 18 0
    -6 18 -1
    -6 -18 -2
    6 19 -2
    6 -19 -1
    -6 -19 0
    6 19 0
    6 19 1
    5 0 7
    -7 0 7
    -5 0 -6
    7 0 -6
    7 0 -5
    7 0 2
    -8 0 3
    7 0 3
    -7 0 -4
    7 0 5
    9 0 -6
    -7 0 -6
    7 1 -7
    5 -1 7
    -7 1 7
    -5 1 -6
    7 -1 -6
    7 1 -5
    7 1 -4
    -7 1 -2
    8 -1 -3
    -7 1 -3
    7 -1 4
    8 1 -4
    -7 -1 -4
    -7 -1 -5
    -9 -1 6
    7 1 6
    7 2 -7
    5 2 7
    -7 -2 7
    -5 -2 -6
    7 2 -6
    7 2 -5
    -7 -2 4
    7 -2 1
    -7 2 -2
    -8 -2 3
    7 2 3
    7 2 4
    8 2 -4
    -7 -2 -4
    7 -2 5
    9 2 -6
    -7 -2 -6
    7 3 -7
    -5 3 -7
    7 -3 -7
    -5 -3 -6
    7 3 -6
    7 3 -5
    7 3 -4
    -6 -3 -3
    7 3 -3
    7 -3 1
    -7 3 -2
    -8 3 3
    7 -3 3
    7 3 4
    8 3 -4
    -7 -3 -4
    -7 -3 -5
    9 3 -6
    -7 -3 -6
    7 4 -7
    5 4 6
    -7 -4 6
    7 4 -5
    -7 -4 4
    -6 -4 -3
    7 4 -3
    -7 4 0
    7 -4 0
    7 -4 1
    -7 4 -2
    8 -4 -3
    -7 4 -3
    7 4 4
    -7 -4 -5
    9 4 -6
    -7 -4 -6
    7 5 -7
    5 5 7
    -7 -5 7
    -5 -5 -6
    7 5 -6
    7 5 -5
    7 5 -4
    6 5 3
    -7 -5 3
    -7 -5 2
    7 -5 0
    -7 5 0
    -7 5 -1
    -7 5 -2
    8 -5 -3
    -7 5 -3
    -7 5 -4
    7 5 5
    9 5 -6
    -7 -5 -6
    7 6 -7
    5 6 7
    -7 -6 7
    -5 -6 -6
    7 6 -6
    -7 -6 5
    7 6 -4
    -6 -6 -3
    7 6 -3
    -7 -6 2
    7 6 -1
    7 -6 0
    -7 6 0
    -7 6 -1
    -7 6 -2
    8 -6 -3
    -7 6 -3
    -7 6 -4
    7 6 5
    -9 -6 6
    7 6 6
    7 7 -7
    -5 -7 -6
    7 7 -6
    -7 -7 5
    -7 -7 4
    -6 -7 -3
    7 7 -3
    7 7 -2
    -7 -7 1
    -7 7 0
    7 -7 0
    7 -7 1
    -7 7 -2
    8 -7 -3
    -7 7 -3
    -7 7 -4
    -7 7 -5
    -5 -8 -6
    7 8 -6
    7 8 -5
    -7 -8 4
    6 8 3
    -7 -8 3
    -7 8 2
    7 8 -1
    -7 8 0
    7 -8 0
    -7 8 -1
    -7 8 -2
    -8 8 3
    7 -8 3
    -7 8 -4
    -7 8 -5
    -5 -9 -6
    7 9 -6
    7 9 -5
    -7 -9 4
    -6 -9 -3
    7 9 -3
    7 9 -2
    7 9 -1
    7 9 0
    -7 -9 0
    -7 9 -1
    -7 9 -2
    8 -9 -3
    -7 9 -3
    -7 9 -4
    -7 9 -5
    5 10 6
    -7 -10 6
    -7 -10 5
    7 10 -4
    6 10 3
    -7 -10 3
    -7 10 2
    7 -10 -1
    -7 -10 0
    7 10 0
    7 10 1
    -7 10 -2
    8 -10 -3
    -7 10 -3
    -7 10 -4
    -7 10 -5
    -5 -11 -6
    7 11 -6
    7 11 -5
    7 11 -4
    -6 -11 -3
    7 11 -3
    -7 -11 2
    -7 -11 1
    -7 11 0
    7 -11 0
    7 11 1
    7 11 2
    8 -11 -3
    -7 11 -3
    -7 11 -4
    -7 11 -5
    7 12 -5
    7 12 -4
    -6 12 -4
    7 -12 -4
    -6 -12 -3
    7 12 -3
    7 12 -2
    -7 12 1
    -7 -12 0
    7 12 0
    -7 12 -1
    -7 12 -2
    8 -12 -3
    -7 12 -3
    -7 12 -4
    7 13 -5
    -7 -13 4
    6 -13 4
    -7 13 4
    -6 -13 -3
    7 13 -3
    7 13 -2
    -7 13 1
    7 13 0
    -7 -13 0
    7 13 1
    7 13 2
    8 -13 -3
    -7 13 -3
    -7 13 -4
    7 -14 -5
    7 14 -4
    6 -14 4
    -7 14 4
    6 14 3
    -7 -14 3
    -7 -14 2
    7 14 -1
    -7 -14 0
    7 14 0
    -7 -14 -1
    7 14 2
    8 14 -3
    -7 -14 -3
    7 14 4
    7 15 -4
    6 -15 4
    -7 15 4
    6 -15 3
    -7 15 3
    -7 15 2
    7 15 -1
    -7 -15 0
    7 15 0
    7 15 1
    7 15 2
    -8 -15 3
    7 15 3
    -7 16 4
    6 -16 3
    -7 16 3
    -7 16 2
    7 -16 -1
    -7 -16 0
    7 16 0
    7 16 1
    -7 -16 -2
    -7 16 -3
    -8 -16 3
    7 16 3
    6 -17 3
    -7 17 3
    -7 17 2
    -7 -17 1
    -7 -17 0
    7 17 0
    7 17 1
    -7 -17 -2
    7 18 -2
    -7 18 1
    7 18 0
    -7 -18 0
    -7 -18 -1
    8 0 -7
    -6 0 -6
    8 0 -6
    -9 0 3
    8 0 3
    8 0 4
    9 0 -4
    -8 0 -4
    -8 0 -5
    -8 1 7
    6 1 6
    -8 -1 6
    -8 -1 5
    -8 1 -2
    9 -1 -3
    -8 1 -3
    8 -1 4
    9 1 -4
    -8 -1 -4
    -8 -1 -5
    -8 2 7
    -6 -2 -6
    8 2 -6
    -8 -2 5
    8 -2 2
    9 -2 -3
    -8 2 -3
    8 2 4
    9 2 -4
    -8 -2 -4
    -8 2 -5
    -6 -3 -6
    8 3 -6
    8 3 -5
    -8 -3 4
    -8 3 -1
    -8 3 -2
    9 -3 -3
    -8 3 -3
    8 -3 4
    9 -3 -4
    -8 3 -4
    -8 -3 -5
    6 4 6
    -8 -4 6
    8 4 -5
    -8 -4 4
    -7 -4 -3
    8 4 -3
    -8 4 -1
    8 -4 2
    9 -4 -3
    -8 4 -3
    8 -4 4
    9 -4 -4
    -8 4 -4
    8 4 5
    -6 -5 -6
    8 5 -6
    8 5 -5
    8 5 -4
    7 5 3
    -8 -5 3
    8 -5 0
    -8 5 0
    -8 5 -1
    -8 5 -2
    9 -5 -3
    -8 5 -3
    -8 5 -4
    8 5 5
    -6 -6 -6
    8 6 -6
    8 6 -5
    8 6 -4
    -7 -6 -3
    8 6 -3
    8 6 -2
    8 -6 0
    -8 6 0
    -8 6 -1
    -8 6 -2
    9 -6 -3
    -8 6 -3
    8 -6 4
    9 -6 -4
    -8 6 -4
    -8 6 -5
    -6 -7 -6
    8 7 -6
    8 7 -5
    8 7 -4
    7 7 3
    -8 -7 3
    8 7 -2
    -8 7 1
    8 -7 0
    -8 7 0
    -8 7 -1
    -8 7 -2
    9 -7 -3
    -8 7 -3
    8 -7 4
    -8 7 -5
    6 8 6
    -8 -8 6
    8 8 -5
    8 8 -4
    -7 -8 -3
    8 8 -3
    -8 -8 2
    8 8 -1
    -8 8 0
    8 -8 0
    -8 8 -1
    8 -8 2
    9 -8 -3
    -8 8 -3
    -8 8 -4
    -8 8 -5
    -6 -9 -6
    8 9 -6
    8 9 -5
    8 9 -4
    -7 -9 -3
    8 9 -3
    -8 9 2
    -8 -9 1
    8 -9 0
    -8 9 0
    -8 9 -1
    -8 9 -2
    9 -9 -3
    -8 9 -3
    8 -9 4
    9 -9 -4
    -8 9 -4
    8 10 -5
    8 10 -4
    7 10 3
    -8 -10 3
    8 10 -2
    -8 -10 1
    -8 10 0
    8 -10 0
    8 -10 1
    -8 10 -2
    9 -10 -3
    -8 10 -3
    8 -10 4
    9 -10 -4
    -8 10 -4
    8 11 -5
    8 11 -4
    7 -11 3
    -8 11 3
    -8 -11 2
    -8 11 1
    -8 -11 0
    8 11 0
    8 11 1
    -8 11 -2
    -9 11 3
    8 -11 3
    -8 11 -4
    8 12 -5
    -8 -12 4
    -7 12 -4
    8 -12 -4
    7 12 3
    -8 -12 3
    -8 12 2
    8 12 -1
    8 12 0
    -8 -12 0
    8 12 1
    8 12 2
    9 -12 -3
    -8 12 -3
    8 13 -4
    7 -13 4
    -8 13 4
    7 13 3
    -8 -13 3
    -8 -13 2
    -8 -13 1
    -8 -13 0
    8 13 0
    -8 -13 -1
    8 13 2
    9 -13 -3
    -8 13 -3
    8 14 -4
    7 -14 4
    -8 14 4
    -7 -14 -3
    8 14 -3
    8 14 -2
    -8 14 1
    -8 -14 0
    8 14 0
    8 14 1
    8 14 2
    9 -14 -3
    -8 14 -3
    -7 -15 -3
    8 15 -3
    8 15 -2
    -8 15 1
    8 -15 0
    -8 15 0
    -8 -15 -1
    -8 -15 -2
    7 16 3
    -8 -16 3
    8 16 -2
    8 16 -1
    -8 -16 0
    8 16 0
    -8 16 -1
    8 17 -1
    -8 -17 0
    8 17 0
    -7 0 -6
    9 0 -6
    10 0 -3
    -9 0 -3
    10 0 -4
    -9 0 -4
    -9 0 -5
    7 1 6
    -9 -1 6
    9 -1 2
    -10 -1 3
    9 1 3
    9 1 4
    10 1 -4
    -9 -1 -4
    9 1 5
    -7 -2 -6
    9 2 -6
    9 2 -5
    -9 2 -2
    10 -2 -3
    -9 2 -3
    9 2 4
    10 2 -4
    -9 -2 -4
    -9 -2 -5
    -7 -3 -6
    9 3 -6
    -9 -3 5
    9 -3 1
    -9 3 -2
    10 -3 -3
    -9 3 -3
    9 -3 4
    10 -3 -4
    -9 3 -4
    7 4 6
    -9 -4 6
    9 4 -5
    -9 -4 4
    -9 4 -1
    -9 4 -2
    10 -4 -3
    -9 4 -3
    9 -4 4
    10 -4 -4
    -9 4 -4
    7 5 6
    -9 -5 6
    -9 -5 5
    -9 -5 4
    -8 -5 -3
    9 5 -3
    -9 5 0
    9 -5 0
    -9 5 -1
    -9 5 -2
    10 -5 -3
    -9 5 -3
    9 -5 4
    10 -5 -4
    -9 5 -4
    9 6 -5
    9 6 -4
    -8 -6 -3
    9 6 -3
    -9 6 0
    9 -6 0
    -9 6 -1
    -9 6 -2
    10 -6 -3
    -9 6 -3
    9 -6 4
    10 -6 -4
    -9 6 -4
    9 7 -5
    9 7 -4
    8 7 3
    -9 -7 3
    -9 -7 2
    9 -7 -1
    9 -7 0
    -9 7 0
    -9 7 -1
    -9 7 -2
    10 -7 -3
    -9 7 -3
    9 -7 4
    10 -7 -4
    -9 7 -4
    -9 -8 5
    9 8 -4
    -8 -8 -3
    9 8 -3
    -9 -8 2
    -9 8 1
    9 -8 0
    -9 8 0
    -9 8 -1
    -9 8 -2
    10 -8 -3
    -9 8 -3
    9 -8 4
    10 -8 -4
    -9 8 -4
    9 9 -5
    9 9 -4
    -8 -9 -3
    9 9 -3
    9 9 -2
    -9 9 1
    9 -9 0
    -9 9 0
    -9 9 -1
    -9 9 -2
    -10 9 3
    9 -9 3
    9 10 -5
    -9 -10 4
    -8 -10 -3
    9 10 -3
    -9 10 2
    9 -10 -1
    -9 -10 0
    9 10 0
    -9 10 -1
    -9 10 -2
    10 -10 -3
    -9 10 -3
    9 11 -4
    -8 -11 -3
    9 11 -3
    9 11 -2
    9 -11 -1
    -9 -11 0
    9 11 0
    -9 11 -1
    9 -11 2
    10 -11 -3
    -9 11 -3
    9 12 -4
    8 12 3
    -9 -12 3
    9 12 -2
    -9 -12 1
    9 12 0
    -9 -12 0
    -9 -12 -1
    -9 12 -2
    8 -13 3
    -9 13 3
    9 13 -2
    9 13 -1
    9 13 0
    -9 -13 0
    -9 -13 -1
    -9 13 -2
    -8 14 -3
    9 -14 -3
    9 -14 -2
    9 14 -1
    -9 -14 0
    9 14 0
    -9 14 -1
    -9 -15 1
    -9 -15 0
    9 15 0
    11 0 -3
    -10 0 -3
    10 0 4
    11 0 -4
    -10 0 -4
    11 -1 -3
    -10 1 -3
    10 1 4
    11 -1 -4
    -10 1 -4
    -10 2 -2
    11 -2 -3
    -10 2 -3
    10 -2 4
    11 2 -4
    -10 -2 -4
    10 3 -5
    10 -3 2
    -11 3 3
    10 -3 3
    10 4 -5
    10 -4 1
    10 -4 -1
    -10 4 -1
    -10 4 -2
    -11 4 3
    10 -4 3
    10 5 -5
    -10 -5 4
    -10 5 0
    10 -5 0
    10 -5 1
    -10 5 -2
    11 -5 -3
    -10 5 -3
    -10 -6 5
    -10 -6 4
    -9 -6 -3
    10 6 -3
    -10 6 0
    10 -6 0
    -10 6 -1
    -10 6 -2
    11 -6 -3
    -10 6 -3
    -10 -7 4
    9 7 3
    -10 -7 3
    10 -7 -1
    10 -7 0
    -10 7 0
    10 -7 1
    10 -7 -1
    -10 7 -1
    -10 7 -2
    11 -7 -3
    -10 7 -3
    10 8 -4
    9 8 3
    -10 -8 3
    10 8 -2
    10 -8 -1
    10 -8 0
    -10 8 0
    -10 8 -1
    -10 8 -2
    -10 8 -3
    10 9 -4
    -9 -9 -3
    10 9 -3
    10 -9 -2
    -10 9 1
    10 -9 0
    -10 9 0
    -10 9 -1
    10 -9 2
    9 10 3
    -10 -10 3
    10 10 -2
    10 10 -1
    10 -10 0
    -10 10 0
    10 -10 1
    -10 10 -2
    -9 11 -3
    10 -11 -3
    -10 -11 2
    10 -11 -1
    10 -11 0
    -10 11 0
    -10 11 -1
    10 -12 -2
    10 12 -1
    10 12 0
    -10 -12 0
    -10 12 -1
    -10 -13 1
    11 -2 2
    -11 3 -2
    11 -4 1
    11 -4 2
    -11 5 -1
    -11 5 -2
    -11 6 0
    11 -6 0
    -11 6 -1
    -11 6 -2
    -10 -7 -3
    11 7 -3
    11 -7 0
    -11 7 0
    -11 7 -1
    -10 -8 -3
    11 8 -3
    11 -8 -1
    11 -8 0
    -11 8 0
    -11 8 -1
    11 9 -2
    11 -9 -1
    11 -9 0
    -11 9 0
    0 0 -1
    0 0 -2
    0 0 -4
    0 0 -5
    0 0 -7
    0 0 -8
    0 -1 -1
    0 -1 -2
    0 1 -4
    0 -1 -5
    0 -1 -7
    0 -1 -8
    0 -2 -1
    0 -2 -2
    0 2 -4
    0 2 5
    0 -2 -7
    0 -2 -8
    0 -3 1
    0 -3 -2
    0 3 4
    0 3 -5
    0 -3 -7
    0 3 8
    0 -4 -1
    0 -4 -2
    0 4 -4
    0 -4 5
    0 4 -7
    0 -4 8
    0 -5 1
    0 -5 2
    0 -5 -4
    0 5 5
    0 5 -7
    0 5 -8
    0 -6 1
    0 6 2
    0 -6 -4
    0 6 5
    0 -6 -7
    0 -6 8
    0 -7 1
    0 -7 -2
    0 -7 -4
    0 -7 -5
    0 7 7
    0 -7 8
    0 -8 1
    0 -8 -2
    0 8 4
    0 -8 -5
    0 8 -7
    0 -8 8
    0 -9 1
    0 9 -2
    0 9 -4
    0 -9 -5
    0 -9 -7
    0 -10 1
    0 -10 -2
    0 -10 4
    0 10 5
    0 -10 -7
    0 -11 1
    0 -11 2
    0 -11 4
    0 11 -5
    0 -11 -7
    0 -12 1
    0 -12 -2
    0 12 -4
    0 -12 5
    0 -12 -7
    0 -13 1
    0 13 -2
    0 -13 -4
    0 -13 5
    0 -13 -7
    0 -14 1
    0 -14 2
    0 -14 -4
    0 -14 5
    0 -15 1
    0 -15 2
    0 -15 -4
    0 -15 5
    0 -16 1
    0 -16 2
    0 -16 -4
    0 -16 -5
    0 -17 1
    0 -17 2
    0 -17 -4
    0 -17 -5
    0 -18 1
    0 -18 2
    0 18 -4
    0 -18 -5
    0 -19 1
    0 -19 2
    0 19 -4
    0 -20 1
    0 -20 2
    0 -20 4
    0 -21 1
    0 -21 2
    0 -22 1
    0 -22 2
    1 0 -8
    1 0 -7
    -1 0 5
    1 0 -4
    -1 0 2
    1 0 -1
    -1 0 -1
    1 0 2
    -1 0 -4
    1 0 5
    -1 0 -7
    1 0 8
    1 -1 -8
    -1 1 7
    1 1 -5
    1 -1 -4
    1 -1 -2
    1 -1 -1
    -1 -1 -1
    -1 1 -2
    -1 1 -4
    -1 1 -5
    -1 -1 -7
    -1 -1 -8
    1 -2 -8
    1 -2 -7
    1 2 -5
    1 -2 -4
    1 -2 -2
    -1 2 1
    -1 -2 -1
    -1 -2 -2
    -1 2 -4
    -1 2 -5
    1 -2 7
    1 -2 8
    -1 3 8
    1 3 -7
    1 3 -5
    1 3 -4
    1 -3 -2
    -1 -3 1
    -1 3 -1
    -1 -3 -2
    -1 -3 -4
    -1 3 -5
    -1 3 -7
    -1 3 -8
    -1 4 8
    1 4 -7
    1 4 -5
    1 -4 -4
    1 4 -2
    1 -4 -1
    -1 -4 -1
    -1 -4 -2
    -1 -4 -4
    1 -4 5
    -1 -4 -7
    -1 4 -8
    1 5 -8
    1 5 -7
    1 5 -5
    1 5 -4
    -1 -5 2
    1 -5 -1
    -1 -5 -1
    -1 -5 -2
    -1 -5 -4
    -1 -5 -5
    1 -5 7
    -1 -5 -8
    -1 -6 8
    1 6 -7
    1 6 -5
    1 -6 -4
    -1 -6 2
    1 -6 -1
    1 -6 1
    1 -6 2
    -1 -6 -4
    -1 -6 -5
    -1 -6 -7
    -1 -6 -8
    -1 -7 8
    -1 -7 7
    -1 -7 5
    1 -7 -4
    -1 -7 2
    1 -7 -1
    -1 -7 -1
    1 7 2
    -1 -7 -4
    -1 -7 -5
    -1 -7 -7
    1 -7 8
    1 -8 -8
    1 8 -7
    1 -8 -5
    1 8 -4
    1 8 -2
    1 -8 -1
    -1 -8 -1
    1 -8 2
    -1 -8 -4
    -1 -8 -5
    -1 -8 -7
    -1 -9 7
    -1 9 5
    -1 -9 4
    -1 -9 2
    1 -9 -1
    -1 -9 -1
    1 -9 2
    1 9 4
    -1 -9 -5
    -1 -9 -7
    1 -10 -7
    1 -10 -5
    1 -10 -4
    1 10 -2
    1 -10 -1
    -1 -10 -1
    -1 -10 -2
    1 -10 4
    -1 -10 -5
    -1 -10 -7
    1 -11 -7
    -1 -11 5
    1 -11 -4
    1 11 -2
    1 -11 -1
    -1 11 -1
    1 -11 2
    1 -11 4
    -1 -11 -5
    -1 -11 -7
    1 -12 -7
    -1 -12 5
    1 -12 -4
    -1 -12 2
    1 -12 -1
    -1 12 -1
    -1 -12 -2
    1 -12 4
    1 12 5
    1 12 7
    1 -13 -7
    1 -13 -5
    1 13 -4
    -1 -13 2
    1 -13 -1
    1 -13 1
    -1 -13 -2
    1 -13 4
    1 -13 5
    1 -14 -5
    1 -14 -4
    -1 -14 2
    1 -14 -1
    1 -14 1
    -1 -14 -2
    1 -14 4
    1 -14 5
    1 -15 -5
    -1 -15 4
    -1 -15 2
    1 -15 -1
    1 -15 1
    -1 15 -2
    -1 15 -4
    1 -15 5
    -1 16 5
    -1 -16 4
    -1 -16 2
    1 -16 -1
    1 -16 1
    -1 16 -2
    1 -16 4
    1 -16 5
    1 -17 -5
    -1 -17 4
    -1 -17 2
    1 -17 -1
    1 -17 1
    1 -17 2
    1 -17 4
    1 -17 5
    1 -18 -5
    -1 -18 4
    -1 -18 2
    1 -18 -1
    -1 18 -1
    1 -18 2
    -1 -18 -4
    1 -18 5
    -1 -19 4
    -1 -19 2
    1 -19 -1
    1 -19 1
    1 -19 2
    -1 -19 -4
    -1 -20 4
    -1 -20 2
    -1 20 1
    -1 20 -1
    -1 20 -2
    -1 -21 2
    1 -21 -1
    1 -21 1
    1 -21 2
    -1 -22 2
    1 -22 -1
    1 -22 1
    1 -22 2
    2 0 -8
    2 0 -7
    2 0 -5
    2 0 -4
    2 0 -2
    2 0 -1
    2 0 2
    -2 0 -4
    -2 0 -5
    -2 0 -7
    2 0 8
    2 -1 -8
    2 -1 -7
    2 -1 -5
    2 -1 -4
    2 1 -2
    -2 -1 1
    -2 -1 -1
    -2 -1 -2
    -2 1 -4
    2 -1 5
    2 1 7
    2 1 8
    -2 -2 8
    2 2 -7
    2 -2 -5
    2 -2 -4
    2 2 -2
    2 -2 -1
    -2 -2 -1
    -2 -2 -2
    -2 -2 -4
    -2 -2 -5
    -2 2 -7
    -2 2 -8
    -2 -3 8
    2 -3 -7
    2 -3 -5
    2 -3 -4
    2 -3 -2
    2 -3 -1
    -2 -3 -1
    -2 -3 -2
    -2 -3 -4
    2 -3 5
    -2 3 -7
    -2 3 -8
    2 4 -8
    -2 4 7
    2 -4 -5
    2 -4 -4
    -2 4 2
    2 -4 -1
    2 -4 1
    -2 -4 -2
    -2 -4 -4
    -2 4 -5
    -2 4 -7
    2 -4 8
    2 5 -8
    -2 -5 7
    2 -5 -5
    2 -5 -4
    2 -5 -2
    -2 -5 1
    -2 -5 -1
    -2 -5 -2
    -2 -5 -4
    -2 -5 -5
    -2 -5 -7
    -2 5 -8
    -2 -6 8
    2 -6 -7
    -2 -6 5
    2 -6 -4
    -2 6 2
    2 6 -1
    -2 -6 -1
    -2 -6 -2
    -2 -6 -4
    -2 -6 -5
    -2 -6 -7
    2 -7 -8
    -2 -7 7
    2 7 -5
    2 -7 -4
    -2 -7 2
    -2 -7 1
    -2 -7 -1
    -2 -7 -2
    -2 -7 -4
    -2 -7 -5
    -2 -7 -7
    2 -8 -8
    2 8 -7
    2 -8 -5
    2 -8 -4
    2 -8 -2
    2 -8 -1
    2 -8 1
    -2 -8 -2
    -2 -8 -4
    -2 -8 -5
    -2 -8 -7
    2 -9 -7
    2 -9 -5
    -2 -9 4
    2 9 -2
    2 -9 -1
    -2 -9 -1
    -2 -9 -2
    2 9 4
    -2 -9 -5
    -2 -9 -7
    2 -10 -7
    2 -10 -5
    -2 -10 4
    2 -10 -2
    -2 10 1
    -2 -10 -1
    2 -10 2
    -2 -10 -4
    -2 -10 -5
    2 10 7
    2 -11 -7
    2 -11 -5
    -2 -11 4
    -2 11 2
    2 -11 -1
    2 11 1
    -2 -11 -2
    -2 -11 -4
    2 11 5
    -2 -11 -7
    2 -12 -7
    2 12 -5
    -2 -12 4
    2 -12 -2
    2 -12 -1
    -2 -12 -1
    -2 12 -2
    -2 -12 -4
    -2 12 -5
    2 -13 -7
    2 13 -5
    -2 -13 4
    2 -13 -2
    2 -13 -1
    -2 -13 -1
    2 -13 2
    -2 -13 -4
    -2 13 -5
    2 14 -5
    2 -14 -4
    2 -14 -2
    2 -14 -1
    2 14 1
    -2 -14 -2
    2 -14 4
    -2 -14 -5
    -2 -15 5
    -2 -15 4
    2 -15 -2
    2 -15 -1
    -2 -15 -1
    -2 -15 -2
    2 -15 4
    -2 -15 -5
    -2 -16 5
    -2 -16 4
    2 -16 -2
    2 -16 -1
    -2 -16 -1
    -2 -16 -2
    2 -16 4
    -2 -16 -5
    2 -17 -5
    -2 -17 4
    -2 17 2
    2 -17 -1
    2 -17 1
    -2 -17 -2
    2 -17 4
    2 17 5
    2 -18 -5
    -2 -18 4
    2 -18 -2
    -2 18 1
    -2 18 -1
    -2 -18 -2
    2 -18 4
    -2 -19 4
    2 -19 -2
    2 -19 -1
    -2 19 -1
    -2 -19 -2
    2 -19 4
    -2 -20 4
    2 -20 -2
    -2 20 1
    2 -20 1
    -2 -20 -2
    2 -21 -2
    2 -21 -1
    2 -21 1
    -2 21 -2
    2 -22 -1
    2 -22 1
    3 0 -8
    3 0 -7
    3 0 -5
    3 0 -4
    3 0 -2
    3 0 -1
    -3 0 -4
    -3 0 -5
    -3 0 -7
    -3 0 -8
    3 -1 -8
    3 -1 -7
    3 1 -5
    3 1 -4
    3 1 -2
    3 -1 -1
    3 1 2
    -3 -1 -4
    3 1 5
    -3 -1 -7
    -3 -1 -8
    3 -2 -8
    -3 2 7
    3 -2 -5
    3 -2 -4
    3 2 -2
    3 -2 -1
    -3 -2 -2
    -3 -2 -4
    3 -2 5
    -3 2 -7
    -3 -2 -8
    3 -3 -8
    3 -3 -7
    3 3 -5
    -3 -3 4
    3 -3 -2
    3 -3 -1
    -3 -3 -1
    -3 -3 -2
    -3 -3 -4
    -3 -3 -5
    3 3 7
    3 -4 -8
    3 -4 -7
    3 4 -5
    3 -4 -4
    -3 4 2
    3 -4 -1
    3 4 1
    -3 -4 -2
    -3 -4 -4
    -3 -4 -5
    -3 -4 -7
    3 -5 -8
    3 -5 -7
    3 5 -5
    3 -5 -4
    3 -5 -2
    3 5 -1
    3 -5 1
    -3 -5 -2
    3 5 4
    3 5 5
    -3 -5 -7
    3 -6 -8
    3 -6 -7
    3 6 -5
    3 -6 -4
    -3 -6 2
    -3 -6 1
    3 -6 1
    3 -6 2
    -3 -6 -4
    -3 -6 -5
    -3 -6 -7
    3 -7 -8
    -3 7 7
    -3 -7 5
    3 -7 -4
    -3 -7 2
    3 7 -1
    -3 -7 -1
    3 -7 2
    -3 -7 -4
    -3 -7 -5
    -3 -7 -7
    3 -8 -7
    3 8 -6
    3 -8 -5
    3 -8 -4
    -3 -8 2
    -3 -8 1
    -3 -8 -1
    -3 -8 -2
    -3 -8 -4
    -3 -8 -5
    -3 -8 -7
    -3 -9 7
    3 9 -6
    3 -9 -5
    3 -9 -4
    -3 9 2
    -3 -9 1
    -3 -9 -1
    3 -9 2
    -3 -9 -4
    -3 -9 -5
    -3 -9 -7
    3 -10 -7
    -3 -10 6
    3 -10 -5
    3 -10 -4
    3 -10 -2
    -3 -10 1
    -3 -10 -1
    -3 -10 -2
    -3 -10 -4
    -3 -10 -5
    -3 -10 -7
    3 -11 -7
    3 -11 -5
    -3 -11 4
    -3 11 2
    -3 -11 1
    -3 -11 -1
    -3 -11 -2
    -3 -11 -4
    -3 -11 -5
    3 -12 -7
    -3 -12 6
    3 -12 -5
    3 12 -4
    3 -12 -2
    -3 -12 1
    3 12 1
    -3 -12 -2
    -3 -12 -4
    -3 -12 -5
    3 -13 -5
    3 13 -4
    3 -13 -2
    3 -13 -1
    -3 -13 -1
    -3 -13 -2
    -3 -13 -4
    -3 -13 -5
    3 -14 -5
    3 -14 -4
    3 -14 -2
    -3 -14 1
    -3 -14 -1
    3 14 2
    -3 -14 -4
    -3 -14 -5
    3 -15 -5
    3 -15 -4
    -3 15 2
    -3 -15 1
    -3 -15 -1
    -3 -15 -2
    -3 -15 -4
    -3 -15 -5
    3 -16 -5
    3 -16 -4
    3 -16 -2
    -3 16 1
    -3 -16 -1
    -3 -16 -2
    -3 -16 -4
    -3 -16 -5
    3 -17 -5
    3 -17 -4
    3 -17 -2
    3 -17 -1
    3 17 1
    -3 -17 -2
    -3 -17 -4
    -3 -17 -5
    3 -18 -5
    3 -18 -4
    3 -18 -2
    3 -18 -1
    3 -18 1
    -3 -18 -2
    -3 -18 -4
    3 -19 -4
    3 -19 -2
    3 -19 -1
    -3 19 -1
    -3 -19 -2
    3 -20 -2
    3 -20 -1
    3 -20 1
    3 20 2
    3 -21 -2
    3 -21 -1
    3 -21 1
    3 21 2
    4 0 -8
    4 0 -7
    4 0 -5
    4 0 -4
    4 0 -2
    -4 0 1
    -4 0 -4
    -4 0 -5
    -4 0 -7
    4 1 -8
    -4 -1 7
    4 1 -5
    4 1 -4
    4 1 -2
    4 -1 -1
    4 1 4
    -4 1 -5
    -4 -1 -7
    4 2 -8
    4 2 -7
    4 -2 -5
    4 2 -4
    4 2 -2
    4 -2 -1
    4 2 2
    -4 -2 -4
    -4 -2 -5
    -4 -2 -7
    4 3 -8
    4 3 -7
    4 -3 -5
    -4 3 4
    4 -3 -2
    4 -3 -1
    -4 -3 -2
    4 3 4
    -4 -3 -5
    -4 -3 -7
    4 -4 -8
    4 4 -7
    4 -4 -5
    4 4 -4
    4 -4 -2
    4 -4 -1
    4 4 1
    -4 -4 -2
    -4 -4 -4
    -4 -4 -5
    -4 -4 -7
    4 -5 -8
    4 5 -7
    4 -5 -5
    4 5 -4
    4 -5 -2
    4 -5 -1
    4 -5 1
    -4 -5 -2
    -4 -5 -4
    -4 -5 -5
    -4 -5 -7
    -4 6 8
    4 6 -7
    4 -6 -5
    -4 -6 4
    4 -6 -2
    -4 -6 1
    -4 -6 -1
    -4 -6 -2
    -4 -6 -4
    -4 -6 -5
    4 6 7
    4 7 -7
    4 -7 -5
    4 -7 -4
    -4 -7 2
    4 7 -1
    -4 -7 -1
    4 7 2
    -4 -7 -4
    -4 -7 -5
    -4 -7 -7
    4 -8 -7
    4 -8 -5
    4 -8 -4
    -4 -8 2
    -4 -8 1
    4 -8 1
    -4 -8 -2
    -4 -8 -4
    4 8 5
    -4 -8 -7
    4 -9 -7
    4 -9 -5
    4 -9 -4
    -4 -9 2
    -4 -9 1
    4 9 1
    4 -9 2
    -4 -9 -4
    -4 -9 -5
    -4 -9 -7
    4 -10 -7
    4 -10 -5
    4 -10 -4
    -4 -10 2
    -4 -10 1
    -4 -10 -1
    -4 10 -2
    -4 -10 -4
    -4 -10 -5
    4 -11 -7
    4 -11 -5
    4 11 -4
    -4 11 2
    4 -11 -1
    4 -11 1
    4 -11 2
    -4 -11 -4
    -4 -11 -5
    4 -12 -7
    4 -12 -5
    4 -12 -4
    -4 -12 2
    -4 -12 1
    -4 -12 -1
    4 -12 2
    4 -12 4
    -4 -12 -5
    4 13 -5
    4 -13 -4
    -4 -13 2
    -4 -13 1
    -4 -13 -1
    -4 -13 -2
    -4 -13 -4
    -4 13 -5
    4 -14 -5
    -4 14 4
    -4 -14 2
    -4 -14 1
    -4 -14 -1
    -4 -14 -2
    -4 -14 -4
    4 -14 5
    -4 -15 5
    4 15 -4
    -4 15 2
    -4 -15 1
    -4 -15 -1
    -4 -15 -2
    -4 -15 -4
    -4 -15 -5
    4 -16 -5
    -4 -16 4
    -4 16 2
    -4 16 1
    4 16 1
    -4 -16 -2
    -4 -16 -4
    -4 -16 -5
    4 -17 -5
    -4 -17 4
    -4 -17 2
    -4 17 1
    -4 -17 -1
    -4 -17 -2
    -4 -17 -4
    4 -18 -4
    4 18 -2
    4 -18 -1
    -4 -18 -1
    -4 -18 -2
    -4 -18 -4
    4 -19 -4
    4 19 -2
    4 -19 -1
    -4 -19 -1
    -4 -19 -2
    4 -20 -2
    -4 -20 1
    -4 -20 -1
    -4 -20 -2
    4 -21 -2
    4 -21 -1
    -4 -21 -1
    5 0 -8
    5 0 -7
    5 0 -5
    5 0 -4
    5 0 -2
    -5 0 -5
    5 1 -8
    5 1 -7
    5 1 -5
    5 1 -4
    5 1 -2
    5 -1 -1
    -5 -1 -4
    -5 -1 -5
    -5 -1 -7
    5 2 -8
    5 2 -7
    5 2 -5
    -5 -2 4
    5 -2 -2
    5 -2 -1
    -5 -2 -4
    -5 -2 -5
    -5 -2 -7
    5 3 -8
    -5 -3 7
    5 -3 -5
    5 3 -4
    -5 3 2
    5 -3 -1
    -5 -3 -2
    -5 -3 -4
    -5 -3 -5
    -5 -3 -7
    -5 -4 8
    5 -4 -7
    5 4 -5
    5 4 -4
    5 -4 -2
    5 -4 -1
    -5 -4 -2
    -5 -4 -4
    -5 -4 -5
    -5 -4 -7
    5 -5 -7
    5 -5 -5
    -5 -5 4
    5 -5 -2
    -5 5 1
    5 -5 1
    -5 -5 -2
    5 5 4
    -5 -5 -5
    -5 -5 -7
    -5 6 7
    5 -6 -5
    5 -6 -4
    5 -6 -2
    5 -6 -1
    5 -6 1
    -5 -6 -2
    -5 -6 -4
    -5 -6 -5
    -5 -6 -7
    5 -7 -7
    5 -7 -5
    5 -7 -4
    5 -7 -2
    5 7 -1
    -5 -7 -1
    -5 7 -2
    5 7 4
    -5 -7 -5
    5 -8 -7
    5 -8 -5
    -5 8 4
    5 -8 -2
    -5 -8 1
    5 -8 1
    -5 -8 -2
    -5 -8 -4
    -5 -8 -5
    5 -9 -7
    5 -9 -5
    5 -9 -4
    5 9 -2
    -5 -9 1
    -5 -9 -1
    5 9 2
    -5 -9 -4
    -5 -9 -5
    5 -10 -7
    -5 10 5
    5 -10 -4
    5 10 -2
    -5 -10 1
    5 -10 1
    5 10 2
    5 10 4
    5 10 5
    5 -11 -7
    5 -11 -5
    5 -11 -4
    5 11 -2
    -5 -11 1
    5 -11 1
    -5 -11 -2
    -5 -11 -4
    -5 -11 -5
    -5 12 5
    5 -12 -4
    -5 -12 2
    -5 -12 1
    5 12 1
    5 12 2
    -5 -12 -4
    -5 -12 -5
    -5 -13 5
    -5 13 4
    -5 -13 2
    -5 -13 1
    -5 -13 -1
    -5 -13 -2
    -5 -13 -4
    -5 13 -5
    5 -14 -5
    5 -14 -4
    -5 -14 2
    -5 14 1
    5 14 1
    5 -14 2
    -5 -14 -4
    5 -14 5
    5 -15 -5
    -5 15 4
    -5 -15 2
    -5 -15 1
    -5 -15 -1
    -5 -15 -2
    -5 -15 -4
    5 -15 5
    5 -16 -5
    5 -16 -4
    -5 16 2
    -5 -16 1
    -5 -16 -1
    -5 -16 -2
    -5 -16 -4
    5 -17 -4
    5 -17 -2
    -5 -17 1
    5 17 1
    -5 -17 -2
    -5 -17 -4
    5 -18 -4
    5 -18 -2
    -5 -18 1
    -5 -18 -1
    -5 -18 -2
    5 -19 -2
    -5 -19 1
    -5 -19 -1
    -5 -19 -2
    5 -20 -2
    -5 -20 1
    -5 -20 -1
    -6 0 7
    6 0 -5
    6 0 -4
    6 0 -2
    -6 0 -5
    6 -1 -7
    6 1 -5
    6 1 -4
    -6 -1 2
    -6 1 1
    6 1 5
    6 -2 -7
    6 2 -5
    6 2 -4
    6 -2 -2
    6 -2 -1
    -6 -2 -4
    6 2 5
    -6 3 7
    6 3 -5
    6 3 -4
    6 -3 -2
    6 -3 -1
    -6 -3 -4
    -6 -3 -5
    6 -4 -7
    6 4 -5
    -6 -4 4
    6 -4 -2
    6 -4 -1
    -6 -4 -2
    6 4 4
    -6 -4 -5
    -6 5 7
    6 5 -5
    -6 -5 4
    6 -5 -2
    6 -5 -1
    6 5 2
    -6 -5 -4
    -6 -5 -5
    6 -6 -7
    6 6 -5
    6 -6 -4
    6 -6 -2
    6 -6 -1
    -6 -6 -1
    6 6 2
    -6 -6 -4
    -6 -6 -5
    6 -7 -7
    -6 7 5
    6 -7 -4
    6 -7 -2
    6 -7 -1
    -6 7 -1
    -6 -7 -2
    6 7 4
    -6 -7 -5
    6 -8 -7
    6 -8 -5
    6 -8 -4
    6 -8 -2
    -6 -8 1
    -6 8 -1
    -6 8 -2
    -6 -8 -4
    -6 -8 -5
    -6 9 7
    6 -9 -5
    6 -9 -4
    -6 9 2
    6 9 -1
    6 -9 1
    -6 -9 -2
    6 9 4
    -6 -9 -5
    6 -10 -5
    6 -10 -4
    -6 -10 2
    6 10 -1
    -6 -10 -1
    6 -10 2
    -6 -10 -4
    -6 -10 -5
    6 -11 -5
    6 -11 -4
    -6 -11 2
    -6 -11 1
    -6 -11 -1
    6 11 2
    -6 -11 -4
    -6 -11 -5
    6 -12 -5
    -6 -12 4
    6 12 -2
    -6 -12 1
    6 -12 1
    -6 -12 -2
    -6 -12 -4
    -6 -12 -5
    6 -13 -5
    -6 -13 4
    -6 -13 2
    -6 -13 1
    -6 -13 -1
    -6 -13 -2
    6 13 4
    6 13 5
    6 -14 -5
    6 -14 -4
    -6 -14 2
    -6 -14 1
    6 14 1
    6 14 2
    -6 -14 -4
    6 -15 -5
    6 -15 -4
    6 15 -2
    -6 -15 1
    6 -15 1
    6 -15 2
    -6 -15 -4
    6 -16 -4
    -6 -16 2
    6 16 -1
    -6 16 -1
    6 -16 2
    6 -17 -4
    -6 -17 2
    -6 -17 1
    6 17 1
    6 -17 2
    -6 -18 2
    -6 -18 1
    -6 -18 -1
    -6 -18 -2
    -6 -19 2
    -6 -19 1
    -6 -19 -1
    7 0 -7
    7 0 -5
    7 0 -4
    7 0 -2
    -7 -1 7
    -7 -1 5
    7 1 -4
    7 -1 -2
    -7 -2 7
    7 2 -5
    -7 -2 4
    7 -2 -2
    7 -2 -1
    -7 -2 -5
    -7 -3 7
    7 3 -5
    -7 -3 4
    7 -3 -2
    7 -3 -1
    7 3 4
    7 3 5
    -7 -4 7
    7 4 -5
    -7 -4 4
    7 -4 -2
    7 -4 -1
    7 4 4
    -7 -4 -5
    -7 5 7
    7 5 -5
    -7 -5 4
    -7 5 2
    7 -5 -1
    -7 -5 -2
    -7 -5 -4
    7 5 5
    -7 6 7
    7 6 -5
    7 -6 -4
    7 -6 -2
    7 -6 -1
    -7 6 -1
    -7 -6 -2
    -7 -6 -4
    -7 -6 -5
    -7 -6 -6
    7 -7 -7
    -7 -7 5
    7 -7 -4
    7 -7 -2
    7 -7 -1
    7 7 1
    -7 -7 -2
    -7 -7 -4
    -7 -7 -5
    7 -8 -5
    7 -8 -4
    7 -8 -2
    7 -8 -1
    -7 -8 -1
    7 8 2
    -7 -8 -4
    7 8 5
    7 -9 -5
    7 -9 -4
    7 -9 -2
    7 -9 -1
    7 -9 1
    7 -9 2
    -7 -9 -4
    -7 -9 -5
    7 -10 -5
    7 -10 -4
    -7 10 2
    -7 -10 1
    7 -10 1
    7 -10 2
    -7 -10 -4
    -7 -10 -5
    7 -11 -5
    7 -11 -4
    7 11 -2
    -7 -11 1
    7 11 1
    7 11 2
    -7 -11 -4
    -7 -11 -5
    -7 12 5
    7 -12 -4
    7 12 -2
    -7 -12 1
    7 -12 1
    7 -12 2
    -7 -12 -4
    -7 13 5
    -7 -13 4
    7 13 -2
    -7 -13 1
    -7 -13 -1
    7 13 2
    -7 -13 -4
    7 -14 -5
    -7 -14 4
    7 14 -2
    7 14 -1
    -7 -14 -1
    -7 -14 -2
    -7 -14 -4
    -7 -15 4
    -7 -15 2
    -7 -15 1
    -7 -15 -1
    -7 -15 -2
    -7 16 4
    -7 -16 2
    -7 -16 1
    -7 -16 -1
    -7 -16 -2
    -7 16 -3
    -7 -17 2
    -7 -17 1
    7 17 1
    7 17 2
    7 18 -2
    7 18 -1
    7 -18 1
    8 0 -7
    8 0 -5
    8 0 -4
    -8 0 2
    8 1 -7
    -8 -1 5
    -8 -1 4
    8 -1 -2
    8 2 -7
    8 2 -5
    -8 -2 4
    8 -2 -2
    -8 2 1
    8 3 -5
    -8 -3 4
    8 -3 -2
    8 -3 -1
    8 3 5
    8 4 -5
    -8 -4 4
    8 -4 -2
    8 -4 -1
    -8 -4 -4
    -8 -4 -5
    8 5 -5
    8 -5 -4
    8 -5 -2
    8 -5 -1
    8 5 4
    -8 -5 -5
    -8 -6 5
    8 -6 -4
    8 -6 -2
    8 -6 -1
    -8 -6 -4
    8 6 5
    8 -7 -5
    8 -7 -4
    8 -7 -2
    8 -7 -1
    8 -7 1
    8 7 2
    -8 -7 -4
    -8 -7 -5
    8 -8 -5
    8 -8 -4
    8 -8 -2
    8 -8 -1
    8 -8 1
    8 8 2
    -8 -8 -4
    -8 -8 -5
    8 -9 -5
    8 -9 -4
    8 -9 -2
    8 -9 -1
    8 9 1
    -8 -9 -2
    -8 -9 -4
    8 -10 -5
    8 -10 -4
    8 -10 -2
    -8 -10 1
    8 10 1
    8 -10 2
    8 10 4
    8 -11 -5
    8 -11 -4
    8 -11 -2
    -8 -11 1
    8 -11 1
    -8 -11 -2
    -8 -11 -4
    8 -12 -5
    8 -12 -4
    8 -12 -2
    -8 -12 1
    -8 -12 -1
    -8 -12 -2
    8 -13 -4
    8 13 -2
    8 13 -1
    8 13 1
    -8 -13 -2
    -8 -14 4
    -8 -14 2
    -8 -14 1
    8 -14 1
    8 -14 2
    8 15 -2
    8 15 -1
    -8 -15 -1
    -8 -15 -2
    8 16 -2
    -8 -16 1
    -8 -16 -1
    -8 -17 1
    9 0 -5
    -9 0 4
    9 1 -5
    -9 -1 4
    9 -1 -2
    9 2 -5
    -9 -2 4
    9 -2 -2
    -9 -3 5
    -9 3 4
    9 -3 -2
    9 -3 -1
    9 4 -5
    -9 -4 4
    9 -4 -2
    9 -4 -1
    9 5 -5
    9 -5 -4
    9 -5 -2
    9 -5 -1
    -9 -5 -4
    -9 -6 5
    -9 6 4
    9 -6 -2
    9 -6 -1
    9 6 4
    9 -7 -5
    -9 7 4
    9 -7 -2
    9 -7 -1
    -9 7 -1
    9 7 4
    9 -8 -5
    9 -8 -4
    9 -8 -2
    -9 8 1
    9 -8 1
    -9 -8 -2
    -9 -8 -4
    9 -9 -5
    -9 9 4
    9 -9 -2
    9 -9 -1
    9 -9 1
    -9 9 -2
    9 -10 -5
    -9 10 4
    9 -10 -2
    9 -10 -1
    9 10 1
    -9 -10 -2
    9 -11 -4
    9 -11 -2
    -9 -11 1
    -9 -11 -1
    9 11 2
    9 -12 -4
    9 -12 -2
    9 12 -1
    9 12 1
    9 -12 2
    -9 -13 2
    9 13 -1
    -9 -13 -1
    -9 -13 -2
    -9 -14 2
    9 14 -1
    -9 -14 -1
    -9 -15 1
    10 0 -5
    10 1 -5
    -10 -1 4
    -10 1 2
    10 2 -5
    -10 -2 4
    10 -2 -2
    10 3 -5
    -10 3 4
    10 -3 -2
    -10 3 1
    10 4 -5
    -10 4 4
    10 -4 -2
    -10 4 1
    -10 -5 5
    -10 5 4
    10 -5 -2
    10 -5 -1
    10 -6 -5
    -10 6 4
    10 -6 -2
    10 -6 -1
    -10 7 4
    10 -7 -2
    -10 7 1
    -10 8 4
    10 -8 -2
    10 -8 -1
    10 -8 1
    10 -9 -4
    10 -9 -2
    10 -9 -1
    10 -9 1
    10 9 2
    10 -10 -2
    10 -10 -1
    -10 -10 -1
    -10 -10 -2
    10 -11 -2
    10 -11 -1
    10 -11 1
    10 -12 -2
    -10 -12 1
    -10 -12 -1
    -11 0 4
    -11 -1 4
    -11 -2 4
    11 -2 -2
    -11 -3 4
    11 -3 -2
    11 -4 -4
    11 -4 -2
    -11 4 1
    11 -5 -4
    11 -5 -2
    11 -5 -1
    11 -6 -2
    11 -6 -1
    11 -7 -2
    11 -7 -1
    11 -8 -2
    11 -8 -1
    -11 8 -1
    11 -9 -2
    11 -9 -1
    -12 2 2
_diffrn_reflns_number     3862
_diffrn_reflns_av_R_equivalents     0.1806
_diffrn_reflns_av_unetI/netI     0.1091
_diffrn_reflns_theta_min     0.08
_diffrn_reflns_theta_max     0.90
_diffrn_reflns_theta_full     0.8629
_diffrn_measured_fraction_theta_max     0.8963
_diffrn_measured_fraction_theta_full     0.9040
_diffrn_reflns_limit_h_min     -12
_diffrn_reflns_limit_h_max     11
_diffrn_reflns_limit_k_min     -22
_diffrn_reflns_limit_k_max     22
_diffrn_reflns_limit_l_min     -8
_diffrn_reflns_limit_l_max     8
_diffrn_radiation_probe     electron
_refine_special_details
;
 An extinction correction was refined to broadly account for the impact of
 multiple diffraction on the data in the kinematic approximation.
 Global rigid bond (RIGU) restraints were employed to eliminate non-positive
 definite ADPs and improve their physical shape, alongside select isotropicity
 (ISOR) and proximal similarity (SIMU) restraints.
 C-H H-atoms are placed geometrically at neutron standard distances with riding
 isotropic displacement parameters.
 56 reflections were omitted as outliers in the final stages of refinement for
 which Fo particularly deviated from the general trend and spread, testing these
 with refinement and concluding them to be more significantly affected by
 multiple diffraction and of no merit to the refinement.
;
_reflns_number_total     3862
_reflns_number_gt     3183
_reflns_threshold_expression     I>=2u(I)
_refine_ls_structure_factor_coef     Fsqd
_refine_ls_matrix_type     full
_refine_ls_R_factor_all     0.2002
_refine_ls_R_factor_gt     0.1824
_refine_ls_wR_factor_gt     0.3951
_refine_ls_wR_factor_ref     0.4063
_refine_ls_goodness_of_fit_ref     1.0360
_refine_ls_restrained_S_all     1.0210
_refine_ls_number_reflns     3862
_refine_ls_number_parameters     222
_refine_ls_number_restraints     108
_refine_ls_number_constraints     6
_refine_ls_hydrogen_treatment     constr
_refine_ls_weighting_scheme     calc
_refine_ls_weighting_details
              'w=1/[\s^2^(Fo^2^)+(0.1111P)^2^+3.0797P] where P=(Fo^2^+2Fc^2^)/3'
_atom_sites_solution_primary     dual
_atom_sites_solution_secondary     difmap
_refine_ls_shift/su_max     -0.0010
_refine_ls_shift/su_mean     0.0002
_refine_diff_density_max     1.6663
_refine_diff_density_min     -1.5426
_refine_ls_extinction_coef       41E2(3)
_refine_ls_extinction_expression
                                    Fc^*^=kFc[1+0.001xFc^2^\l^3^/sin(2\q)]^-1/4^
loop_
    _atom_type_symbol
    _atom_type_scat_Cromer_Mann_a1
    _atom_type_scat_Cromer_Mann_a2
    _atom_type_scat_Cromer_Mann_a3
    _atom_type_scat_Cromer_Mann_a4
    _atom_type_scat_Cromer_Mann_b1
    _atom_type_scat_Cromer_Mann_b2
    _atom_type_scat_Cromer_Mann_b3
    _atom_type_scat_Cromer_Mann_b4
    _atom_type_scat_Cromer_Mann_c
    _atom_type_scat_dispersion_source
    _atom_type_scat_dispersion_real
    _atom_type_scat_dispersion_imag
    _atom_type_scat_source
    C 0.60000 0.13600 0.54700 1.22500 40.93800 0.37400 3.27800 13.01300 0.00000
custom 0.00000 0.00000 'Custom 4-Gaussian'
    Co 2.03200 0.57100 1.91600 2.33000 68.19500 0.37800 3.14200 17.66300 0.00000
 custom 0.00000 0.00000 'Custom 4-Gaussian'
    H 0.12900 0.03600 0.12700 0.23600 37.73700 0.55300 3.77200 13.51800 0.00000
custom 0.00000 0.00000 'Custom 4-Gaussian'
    Mo 2.62500 0.93400 2.86600 3.82500 82.59300 0.40000 3.95900 18.67600 0.00000
 custom 0.00000 0.00000 'Custom 4-Gaussian'
    Na 1.97200 0.33100 0.98500 1.48300 118.25900 0.49300 4.08100 31.37400
                                                                         0.00000
  custom 0.00000 0.00000 'Custom 4-Gaussian'
    O 0.39200 0.14400 0.51100 0.93700 25.67500 0.30600 2.27200 8.27000 0.00000
                                                                          custom
      0.00000 0.00000 'Custom 4-Gaussian'
_computing_data_collection
;
CrysAlis PRO (Rigaku OD, 2025)
;
_computing_cell_refinement
;
CrysAlis PRO (Rigaku OD, 2025)
;
_computing_data_reduction
;
CrysAlis PRO (Rigaku OD, 2025)
;
_computing_structure_solution
;
SHELXT (Sheldrick, 2015)
;
_computing_structure_refinement
;
olex2.refine (Bourhis <i>et al.</i>,  2015)
;
_computing_molecular_graphics
;
OLEX2 (Dolomanov <i>et al.</i>,  2009)
;
_computing_publication_material
;
OLEX2 (Dolomanov <i>et al.</i>,  2009)
;
loop_
    _atom_site_type_symbol
    _atom_site_label
    _atom_site_fract_x
    _atom_site_fract_y
    _atom_site_fract_z
    _atom_site_U_iso_or_equiv
    _atom_site_adp_type
    _atom_site_occupancy
    Mo Mo1 0.9853(2) 0.82601(10) 0.7514(3) 0.0127(7) Uani 1.000000
    Co Co1 1.0350(3) 0.63269(13) 0.7610(4) 0.0112(8) Uani 1.000000
    O O4 1.0301(9) 0.8755(4) 0.5578(11) 0.0170(18) Uani 1.000000
    Na Na1 0.6696(8) 0.7450(4) 0.9619(10) 0.0247(17) Uani 1.000000
    Na Na4 0.2664(10) 0.7242(5) 0.5764(11) 0.037(2) Uani 1.000000
    Na Na3 1.0 1.0 0.5 0.025(2) Uani 1.000000
    O O6 0.8767(8) 0.5615(4) 0.7286(11) 0.0145(16) Uani 1.000000
    Na Na2 1.0 0.5 0.5 0.022(2) Uani 1.000000
    O O3 1.0611(8) 0.7401(3) 0.7598(11) 0.0134(16) Uani 1.000000
    O O9 0.1590(10) 0.5164(5) 0.7718(13) 0.029(2) Uani 1.000000
    O O2 0.8110(10) 0.8137(5) 0.7317(15) 0.033(2) Uani 1.000000
    C C8 0.5671(10) 0.3389(5) 0.7646(14) 0.017(2) Uani 1.000000
    O O8 0.4831(11) 0.2995(4) 0.8243(17) 0.042(3) Uani 1.000000
    C C3 0.5495(10) 0.4198(5) 0.7613(14) 0.020(2) Uani 1.000000
    O O7 0.6762(10) 0.3155(4) 0.7060(14) 0.032(2) Uani 1.000000
    O O10 0.2516(10) 0.6234(4) 0.7858(14) 0.030(2) Uani 1.000000
    C C1 0.6402(10) 0.5403(4) 0.7374(14) 0.0182(19) Uani 1.000000
    C C7 0.7572(10) 0.5911(4) 0.7268(15) 0.022(2) Uani 1.000000
    C C2 0.6562(11) 0.4650(5) 0.7378(14) 0.023(2) Uani 1.000000
    H H2 0.7562(11) 0.4420(5) 0.7189(14) 0.034(3) Uiso 1.000000
    C C4 0.4181(11) 0.4494(5) 0.7752(15) 0.025(2) Uani 1.000000
    H H4 0.3314(11) 0.4134(5) 0.7884(15) 0.038(3) Uiso 1.000000
    O O5 0.7439(9) 0.6556(4) 0.7277(13) 0.026(2) Uani 1.000000
    C C5 0.3991(11) 0.5227(5) 0.7723(15) 0.022(2) Uani 1.000000
    C C6 0.5071(11) 0.5693(5) 0.7502(15) 0.023(2) Uani 1.000000
    H H6 0.4901(11) 0.6277(5) 0.7426(15) 0.035(3) Uiso 1.000000
    C C9 0.2588(10) 0.5560(5) 0.7760(13) 0.016(2) Uani 1.000000
    O O1 1.0376(9) 0.8744(4) 0.9585(10) 0.0184(19) Uani 1.000000
loop_
    _atom_site_aniso_label
    _atom_site_aniso_U_11
    _atom_site_aniso_U_22
    _atom_site_aniso_U_33
    _atom_site_aniso_U_12
    _atom_site_aniso_U_13
    _atom_site_aniso_U_23
    Mo1 0.0165(14) 0.0108(10) 0.0109(10) 0.0017(8) 0.0023(8) -0.0020(8)
    Co1 0.0142(18) 0.0091(13) 0.0116(14) -0.0020(10) 0.0070(12) 0.0030(11)
    O4 0.023(5) 0.014(3) 0.017(3) 0.010(2) 0.011(2) 0.0021(16)
    Na1 0.022(5) 0.027(4) 0.027(4) 0.003(3) 0.009(3) 0.006(3)
    Na4 0.044(6) 0.045(5) 0.026(4) -0.017(4) 0.023(4) -0.009(4)
    Na3 0.030(7) 0.013(3) 0.033(5) 0.005(3) 0.012(4) 0.003(2)
    O6 0.007(4) 0.018(4) 0.018(4) 0.000(3) 0.002(3) 0.001(3)
    Na2 0.017(6) 0.012(5) 0.039(6) -0.006(4) 0.006(4) -0.004(4)
    O3 0.016(3) 0.006(3) 0.020(3) -0.0025(17) 0.0068(18) -0.0018(18)
    O9 0.018(6) 0.043(5) 0.029(5) -0.011(4) 0.013(4) -0.001(4)
    O2 0.023(6) 0.025(4) 0.052(6) -0.002(4) 0.003(4) -0.012(4)
    C8 0.012(5) 0.011(4) 0.029(4) 0.003(3) 0.014(3) 0.004(3)
    O8 0.044(7) 0.009(4) 0.082(7) -0.002(3) 0.042(5) 0.003(4)
    C3 0.013(5) 0.011(4) 0.038(4) 0.003(3) 0.011(3) 0.005(3)
    O7 0.026(6) 0.019(4) 0.052(6) -0.003(3) 0.009(5) -0.010(4)
    O10 0.038(7) 0.018(4) 0.038(5) 0.008(4) 0.017(4) 0.011(4)
    C1 0.007(4) 0.010(3) 0.038(4)  0.000(2) 0.005(2) 0.002(2)
    C7 0.013(6) 0.008(4) 0.045(5) 0.001(3) 0.008(4) -0.002(3)
    C2 0.011(5) 0.017(4) 0.042(5) 0.003(3) 0.005(3) 0.007(3)
    C4 0.015(5) 0.015(4) 0.047(5) 0.001(3) 0.010(3) 0.001(3)
    O5 0.009(4) 0.027(4) 0.044(4) -0.003(2) 0.008(3) -0.001(3)
    C5 0.011(5) 0.013(4) 0.042(4) 0.002(2) 0.004(3) -0.001(3)
    C6 0.012(5) 0.009(4) 0.049(5) 0.002(3) 0.008(3) 0.005(3)
    C9 0.011(4) 0.016(3) 0.020(3) 0.0023(18) 0.0017(18) -0.0010(18)
    O1 0.031(6) 0.012(4) 0.014(4) 0.003(3) 0.013(3) 0.005(3)
loop_
    _geom_bond_atom_site_label_1
    _geom_bond_atom_site_label_2
    _geom_bond_site_symmetry_2
    _geom_bond_distance
    _geom_bond_publ_flag
    Mo1 O4 . 1.705(7) ?
    Mo1 Na1 4_575 3.709(8) ?
    Mo1 Na4 4_676 3.465(9) ?
    Mo1 Na4 1_655 3.616(9) ?
    Mo1 Na3 3_776 3.6269(19) ?
    Mo1 Na2 4_576 3.6034(19) ?
    Mo1 O3 . 1.731(7) ?
    Mo1 O2 . 1.699(10) ?
    Mo1 O1 . 1.709(8) ?
    Co1 O4 4_576 2.056(7) ?
    Co1 Na4 1_655 3.175(8) ?
    Co1 Na3 2_746 2.968(3) ?
    Co1 O6 . 2.008(8) ?
    Co1 Na2 . 3.013(3) ?
    Co1 O3 . 1.976(7) ?
    Co1 O10 1_655 2.100(10) ?
    Co1 O1 4_575 2.090(7) ?
    O4 Na3 3_776 2.321(7) ?
    Na1 Na1 4_575 3.4494(7) ?
    Na1 Na1 4_576 3.4494 ?
    Na1 O2 4_576 2.438(12) ?
    Na1 O2 . 2.538(12) ?
    Na1 O8 2_656 2.540(14) ?
    Na1 O8 3_667 2.346(12) ?
    Na1 O5 . 2.457(11) ?
    Na1 O5 4_576 2.623(11) ?
    Na4 Na4 4_575 3.571(4) ?
    Na4 Na4 4_576 3.571(4) ?
    Na4 O3 1_455 2.490(11) ?
    Na4 O3 4_475 2.869(12) ?
    Na4 C8 2_656 2.796(12) ?
    Na4 O8 2_656 2.815(14) ?
    Na4 O7 2_656 2.269(12) ?
    Na4 O7 3_666 2.203(12) ?
    Na4 O10 . 2.353(11) ?
    Na4 O1 4_475 2.909(12) ?
    Na3 O6 2_756 2.390(7) ?
    Na3 O6 4_575 2.390(7) ?
    Na3 Na2 2_756 3.4446 ?
    Na3 Na2 2_755 3.4446 ?
    Na3 O9 4_675 2.339(9) ?
    Na3 O9 2_656 2.339(9) ?
    O6 Na2 . 2.362(7) ?
    O6 C7 . 1.280(12) ?
    Na2 O9 1_655 2.316(9) ?
    Na2 O9 3_666 2.316(9) ?
    Na2 O1 2_746 2.343(7) ?
    Na2 O1 4_575 2.343(7) ?
    O9 C9 . 1.207(12) ?
    C8 O8 . 1.193(12) ?
    C8 C3 . 1.486(12) ?
    C8 O7 . 1.250(13) ?
    C3 C2 . 1.349(13) ?
    C3 C4 . 1.399(13) ?
    O10 C9 . 1.234(11) ?
    C1 C7 . 1.476(13) ?
    C1 C2 . 1.382(11) ?
    C1 C6 . 1.409(13) ?
    C7 O5 . 1.184(11) ?
    C2 H2 . 1.0800 ?
    C4 H4 . 1.0800 ?
    C4 C5 . 1.350(12) ?
    C5 C6 . 1.372(13) ?
    C5 C9 . 1.496(13) ?
    C6 H6 . 1.0800 ?
loop_
    _geom_angle_atom_site_label_1
    _geom_angle_atom_site_label_2
    _geom_angle_atom_site_label_3
    _geom_angle_site_symmetry_1
    _geom_angle_site_symmetry_3
    _geom_angle
    _geom_angle_publ_flag
    Na1 Mo1 O4 4_575 . 91.8(3) ?
    Na4 Mo1 O4 1_655 . 75.3(3) ?
    Na4 Mo1 O4 4_676 . 113.3(3) ?
    Na4 Mo1 Na1 1_655 4_575 104.62(18) ?
    Na4 Mo1 Na1 4_676 4_575 143.55(19) ?
    Na3 Mo1 O4 3_776 . 30.3(2) ?
    Na3 Mo1 Na1 3_776 4_575 97.01(13) ?
    Na3 Mo1 Na4 3_776 1_655 102.75(13) ?
    Na3 Mo1 Na4 3_776 4_676 118.12(16) ?
    Na2 Mo1 O4 4_576 . 84.5(2) ?
    Na2 Mo1 Na1 4_576 4_575 123.50(13) ?
    Na2 Mo1 Na4 4_576 1_655 128.18(15) ?
    Na2 Mo1 Na4 4_576 4_676 86.42(14) ?
    Na2 Mo1 Na3 4_576 3_776 56.90(3) ?
    O3 Mo1 O4 . . 111.2(4) ?
    O3 Mo1 Na1 . 4_575 91.5(3) ?
    O3 Mo1 Na4 . 1_655 38.0(3) ?
    O3 Mo1 Na4 . 4_676 55.6(3) ?
    O3 Mo1 Na3 . 3_776 140.4(3) ?
    O3 Mo1 Na2 . 4_576 141.9(3) ?
    O2 Mo1 O4 . . 110.1(5) ?
    O2 Mo1 Na1 . 4_575 31.9(3) ?
    O2 Mo1 Na4 . 1_655 133.4(3) ?
    O2 Mo1 Na4 . 4_676 136.6(4) ?
    O2 Mo1 Na3 . 3_776 99.7(3) ?
    O2 Mo1 Na2 . 4_576 98.2(3) ?
    O2 Mo1 O3 . . 107.4(4) ?
    O1 Mo1 O4 . . 107.5(4) ?
    O1 Mo1 Na1 . 4_575 141.7(3) ?
    O1 Mo1 Na4 . 1_655 112.1(3) ?
    O1 Mo1 Na4 . 4_676 56.9(3) ?
    O1 Mo1 Na3 . 3_776 85.6(2) ?
    O1 Mo1 Na2 . 4_576 32.3(2) ?
    O1 Mo1 O3 . . 110.7(4) ?
    O1 Mo1 O2 . . 109.8(4) ?
    Na4 Co1 O4 1_655 4_576 122.0(3) ?
    Na3 Co1 O4 2_746 4_576 51.2(2) ?
    Na3 Co1 Na4 2_746 1_655 141.2(2) ?
    O6 Co1 O4 . 4_576 88.0(3) ?
    O6 Co1 Na4 . 1_655 149.7(3) ?
    O6 Co1 Na3 . 2_746 53.2(2) ?
    Na2 Co1 O4 . 4_576 121.5(2) ?
    Na2 Co1 Na4 . 1_655 102.91(16) ?
    Na2 Co1 Na3 . 2_746 70.31(5) ?
    Na2 Co1 O6 . . 51.5(2) ?
    O3 Co1 O4 . 4_576 95.3(3) ?
    O3 Co1 Na4 . 1_655 51.7(3) ?
    O3 Co1 Na3 . 2_746 146.5(3) ?
    O3 Co1 O6 . . 137.6(3) ?
    O3 Co1 Na2 . . 143.2(3) ?
    O10 Co1 O4 1_655 4_576 92.4(4) ?
    O10 Co1 Na4 1_655 1_655 47.8(3) ?
    O10 Co1 Na3 1_655 2_746 93.6(2) ?
    O10 Co1 O6 1_655 . 134.9(3) ?
    O10 Co1 Na2 1_655 . 91.8(3) ?
    O10 Co1 O3 1_655 . 87.3(3) ?
    O1 Co1 O4 4_575 4_576 172.3(3) ?
    O1 Co1 Na4 4_575 1_655 63.2(3) ?
    O1 Co1 Na3 4_575 2_746 121.1(2) ?
    O1 Co1 O6 4_575 . 86.6(3) ?
    O1 Co1 Na2 4_575 . 50.8(2) ?
    O1 Co1 O3 4_575 . 92.4(3) ?
    O1 Co1 O10 4_575 1_655 87.6(4) ?
    Co1 O4 Mo1 4_575 . 140.8(4) ?
    Na3 O4 Mo1 3_776 . 127.9(4) ?
    Na3 O4 Co1 3_776 4_575 85.2(3) ?
    Na1 Na1 Mo1 4_576 4_576 64.54(13) ?
    Na1 Na1 Mo1 4_575 4_576 117.82(16) ?
    O2 Na1 Mo1 4_576 4_576 21.6(2) ?
    O2 Na1 Mo1 . 4_576 92.1(3) ?
    O2 Na1 Na1 4_576 4_575 136.4(3) ?
    O2 Na1 Na1 . 4_575 44.9(3) ?
    O8 Na1 Mo1 3_667 4_576 94.8(4) ?
    O8 Na1 Mo1 2_656 4_576 159.2(3) ?
    O8 Na1 Na1 2_656 4_575 42.8(3) ?
    O8 Na1 Na1 3_667 4_575 135.5(4) ?
    O8 Na1 O2 3_667 . 170.1(5) ?
    O8 Na1 O2 3_667 4_576 73.2(4) ?
    O8 Na1 O2 2_656 4_576 177.0(5) ?
    O8 Na1 O2 2_656 . 68.4(3) ?
    O5 Na1 Mo1 4_576 4_576 73.5(3) ?
    O5 Na1 Mo1 . 4_576 80.6(3) ?
    O5 Na1 Na1 . 4_575 49.3(3) ?
    O5 Na1 Na1 4_576 4_575 129.1(4) ?
    O5 Na1 O2 . . 72.6(3) ?
    O5 Na1 O2 4_576 . 88.2(4) ?
    O5 Na1 O2 . 4_576 91.6(4) ?
    O5 Na1 O2 4_576 4_576 71.4(3) ?
    O5 Na1 O8 . 2_656 86.5(4) ?
    O5 Na1 O8 4_576 3_667 86.9(4) ?
    O5 Na1 O8 . 3_667 115.6(4) ?
    O5 Na1 O8 4_576 2_656 111.4(4) ?
    Co1 Na4 Mo1 1_455 1_455 62.85(17) ?
    Co1 Na4 Mo1 1_455 4_475 64.93(18) ?
    Na4 Na4 Mo1 4_576 4_475 127.70(14) ?
    Na4 Na4 Mo1 4_576 1_455 57.65(17) ?
    Na4 Na4 Mo1 4_575 4_475 61.83(14) ?
    Na4 Na4 Mo1 4_575 1_455 105.3(2) ?
    Na4 Na4 Co1 4_575 1_455 126.7(2) ?
    Na4 Na4 Co1 4_576 1_455 71.28(18) ?
    O3 Na4 Mo1 1_455 4_475 74.9(3) ?
    O3 Na4 Mo1 4_475 4_475 29.87(16) ?
    O3 Na4 Mo1 1_455 1_455 25.32(19) ?
    O3 Na4 Mo1 4_475 1_455 69.4(3) ?
    O3 Na4 Co1 4_475 1_455 87.7(3) ?
    O3 Na4 Co1 1_455 1_455 38.50(19) ?
    O3 Na4 Na4 1_455 4_575 122.8(3) ?
    O3 Na4 Na4 4_475 4_575 43.8(2) ?
    C8 Na4 Mo1 2_656 4_475 146.5(4) ?
    C8 Na4 Mo1 2_656 1_455 84.9(3) ?
    C8 Na4 Co1 2_656 1_455 129.9(3) ?
    C8 Na4 Na4 2_656 4_575 96.9(3) ?
    C8 Na4 O3 2_656 4_475 117.0(4) ?
    C8 Na4 O3 2_656 1_455 100.1(4) ?
    O8 Na4 Mo1 2_656 4_475 152.6(4) ?
    O8 Na4 Mo1 2_656 1_455 109.4(3) ?
    O8 Na4 Co1 2_656 1_455 142.3(4) ?
    O8 Na4 Na4 2_656 4_575 90.9(3) ?
    O8 Na4 O3 2_656 4_475 125.9(4) ?
    O8 Na4 O3 2_656 1_455 122.6(4) ?
    O8 Na4 C8 2_656 2_656 24.6(3) ?
    O7 Na4 Mo1 2_656 1_455 62.9(3) ?
    O7 Na4 Mo1 3_666 4_475 66.4(3) ?
    O7 Na4 Mo1 3_666 1_455 137.3(5) ?
    O7 Na4 Mo1 2_656 4_475 137.9(5) ?
    O7 Na4 Co1 3_666 1_455 116.0(4) ?
    O7 Na4 Co1 2_656 1_455 104.8(3) ?
    O7 Na4 Na4 3_666 4_575 37.7(3) ?
    O7 Na4 Na4 2_656 4_575 114.7(5) ?
    O7 Na4 O3 2_656 1_455 74.5(4) ?
    O7 Na4 O3 3_666 1_455 141.1(5) ?
    O7 Na4 O3 3_666 4_475 67.9(4) ?
    O7 Na4 O3 2_656 4_475 115.9(4) ?
    O7 Na4 C8 3_666 2_656 113.7(4) ?
    O7 Na4 C8 2_656 2_656 26.0(3) ?
    O7 Na4 O8 2_656 2_656 48.4(3) ?
    O7 Na4 O8 3_666 2_656 94.7(4) ?
    O10 Na4 Mo1 . 4_475 95.4(4) ?
    O10 Na4 Mo1 . 1_455 95.7(3) ?
    O10 Na4 Co1 . 1_455 41.4(3) ?
    O10 Na4 Na4 . 4_575 143.5(5) ?
    O10 Na4 O3 . 4_475 124.1(4) ?
    O10 Na4 O3 . 1_455 71.0(3) ?
    O10 Na4 C8 . 2_656 114.6(4) ?
    O10 Na4 O8 . 2_656 110.0(5) ?
    O10 Na4 O7 . 2_656 101.3(4) ?
    O10 Na4 O7 . 3_666 108.8(5) ?
    O1 Na4 Mo1 4_475 4_475 29.48(17) ?
    O1 Na4 Mo1 4_475 1_455 80.1(3) ?
    O1 Na4 Co1 4_475 1_455 39.89(18) ?
    O1 Na4 Na4 4_475 4_575 88.4(2) ?
    O1 Na4 O3 4_475 4_475 58.6(3) ?
    O1 Na4 O3 4_475 1_455 65.4(3) ?
    O1 Na4 C8 4_475 2_656 164.9(4) ?
    O1 Na4 O8 4_475 2_656 170.2(4) ?
    O1 Na4 O7 4_475 3_666 78.9(4) ?
    O1 Na4 O7 4_475 2_656 139.9(5) ?
    O1 Na4 O10 4_475 . 65.9(3) ?
    Mo1 Na3 Mo1 . 3_776 180.0 ?
    Co1 Na3 Mo1 4_575 . 64.11(6) ?
    Co1 Na3 Mo1 4_575 3_776 115.89(6) ?
    Co1 Na3 Mo1 2_756 3_776 64.11(6) ?
    Co1 Na3 Mo1 2_756 . 115.89(6) ?
    Co1 Na3 Co1 4_575 2_756 180.0 ?
    O4 Na3 Mo1 . 3_776 158.23(18) ?
    O4 Na3 Mo1 3_776 3_776 21.77(18) ?
    O4 Na3 Mo1 . . 21.77(18) ?
    O4 Na3 Mo1 3_776 . 158.23(18) ?
    O4 Na3 Co1 . 2_756 136.35(18) ?
    O4 Na3 Co1 . 4_575 43.65(18) ?
    O4 Na3 Co1 3_776 4_575 136.35(18) ?
    O4 Na3 Co1 3_776 2_756 43.65(18) ?
    O4 Na3 O4 3_776 . 180.0 ?
    O6 Na3 Mo1 4_575 . 85.44(17) ?
    O6 Na3 Mo1 4_575 3_776 94.56(17) ?
    O6 Na3 Mo1 2_756 . 94.56(17) ?
    O6 Na3 Mo1 2_756 3_776 85.44(17) ?
    O6 Na3 Co1 2_756 2_756 42.33(18) ?
    O6 Na3 Co1 4_575 2_756 137.67(18) ?
    O6 Na3 Co1 4_575 4_575 42.33(18) ?
    O6 Na3 Co1 2_756 4_575 137.67(18) ?
    O6 Na3 O4 2_756 3_776 73.6(3) ?
    O6 Na3 O4 4_575 . 73.6(3) ?
    O6 Na3 O4 2_756 . 106.4(3) ?
    O6 Na3 O4 4_575 3_776 106.4(3) ?
    O6 Na3 O6 4_575 2_756 180.0 ?
    Na2 Na3 Mo1 2_755 3_776 61.21(3) ?
    Na2 Na3 Mo1 2_756 . 61.21(3) ?
    Na2 Na3 Mo1 2_755 . 118.79(3) ?
    Na2 Na3 Mo1 2_756 3_776 118.79(3) ?
    Na2 Na3 Co1 2_755 2_756 124.54(5) ?
    Na2 Na3 Co1 2_755 4_575 55.46(5) ?
    Na2 Na3 Co1 2_756 4_575 124.54(5) ?
    Na2 Na3 Co1 2_756 2_756 55.46(5) ?
    Na2 Na3 O4 2_755 . 99.10(18) ?
    Na2 Na3 O4 2_756 . 80.90(18) ?
    Na2 Na3 O4 2_755 3_776 80.90(18) ?
    Na2 Na3 O4 2_756 3_776 99.10(18) ?
    Na2 Na3 O6 2_755 4_575 43.22(18) ?
    Na2 Na3 O6 2_755 2_756 136.78(18) ?
    Na2 Na3 O6 2_756 2_756 43.22(18) ?
    Na2 Na3 O6 2_756 4_575 136.78(18) ?
    Na2 Na3 Na2 2_756 2_755 180.0 ?
    O9 Na3 Mo1 4_675 . 105.8(2) ?
    O9 Na3 Mo1 4_675 3_776 74.2(2) ?
    O9 Na3 Mo1 2_656 . 74.2(2) ?
    O9 Na3 Mo1 2_656 3_776 105.8(2) ?
    O9 Na3 Co1 4_675 4_575 53.1(2) ?
    O9 Na3 Co1 4_675 2_756 126.9(2) ?
    O9 Na3 Co1 2_656 4_575 126.9(2) ?
    O9 Na3 Co1 2_656 2_756 53.1(2) ?
    O9 Na3 O4 4_675 3_776 95.2(3) ?
    O9 Na3 O4 4_675 . 84.8(3) ?
    O9 Na3 O4 2_656 . 95.2(3) ?
    O9 Na3 O4 2_656 3_776 84.8(3) ?
    O9 Na3 O6 2_656 4_575 105.9(3) ?
    O9 Na3 O6 2_656 2_756 74.1(3) ?
    O9 Na3 O6 4_675 4_575 74.1(3) ?
    O9 Na3 O6 4_675 2_756 105.9(3) ?
    O9 Na3 Na2 2_656 2_755 138.0(2) ?
    O9 Na3 Na2 4_675 2_755 42.0(2) ?
    O9 Na3 Na2 4_675 2_756 138.0(2) ?
    O9 Na3 Na2 2_656 2_756 42.0(2) ?
    O9 Na3 O9 4_675 2_656 180.0 ?
    Na3 O6 Co1 2_746 . 84.4(3) ?
    Na2 O6 Co1 . . 86.8(3) ?
    Na2 O6 Na3 . 2_746 92.9(3) ?
    C7 O6 Co1 . . 114.2(6) ?
    C7 O6 Na3 . 2_746 125.8(7) ?
    C7 O6 Na2 . . 136.0(7) ?
    Mo1 Na2 Mo1 2_746 4_575 180.0 ?
    Co1 Na2 Mo1 3_766 4_575 115.36(6) ?
    Co1 Na2 Mo1 . 2_746 115.36(6) ?
    Co1 Na2 Mo1 3_766 2_746 64.64(6) ?
    Co1 Na2 Mo1 . 4_575 64.64(6) ?
    Co1 Na2 Co1 3_766 . 180.0 ?
    Na3 Na2 Mo1 2_746 4_575 118.11(3) ?
    Na3 Na2 Mo1 2_746 2_746 61.89(3) ?
    Na3 Na2 Mo1 2_745 2_746 118.11(3) ?
    Na3 Na2 Mo1 2_745 4_575 61.89(3) ?
    Na3 Na2 Co1 2_746 3_766 125.77(5) ?
    Na3 Na2 Co1 2_745 3_766 54.23(5) ?
    Na3 Na2 Co1 2_745 . 125.77(5) ?
    Na3 Na2 Co1 2_746 . 54.23(5) ?
    Na3 Na2 Na3 2_746 2_745 180.0 ?
    O6 Na2 Mo1 3_766 4_575 95.66(17) ?
    O6 Na2 Mo1 3_766 2_746 84.34(17) ?
    O6 Na2 Mo1 . 2_746 95.66(17) ?
    O6 Na2 Mo1 . 4_575 84.34(17) ?
    O6 Na2 Co1 3_766 3_766 41.72(18) ?
    O6 Na2 Co1 3_766 . 138.28(18) ?
    O6 Na2 Co1 . 3_766 138.28(18) ?
    O6 Na2 Co1 . . 41.72(18) ?
    O6 Na2 Na3 . 2_746 43.86(17) ?
    O6 Na2 Na3 3_766 2_745 43.86(17) ?
    O6 Na2 Na3 . 2_745 136.14(17) ?
    O6 Na2 Na3 3_766 2_746 136.14(17) ?
    O6 Na2 O6 3_766 . 180.0 ?
    O9 Na2 Mo1 1_655 4_575 105.0(2) ?
    O9 Na2 Mo1 3_666 2_746 105.0(2) ?
    O9 Na2 Mo1 1_655 2_746 75.0(2) ?
    O9 Na2 Mo1 3_666 4_575 75.0(2) ?
    O9 Na2 Co1 1_655 . 52.5(2) ?
    O9 Na2 Co1 1_655 3_766 127.5(2) ?
    O9 Na2 Co1 3_666 3_766 52.5(2) ?
    O9 Na2 Co1 3_666 . 127.5(2) ?
    O9 Na2 Na3 1_655 2_745 137.5(2) ?
    O9 Na2 Na3 3_666 2_746 137.5(2) ?
    O9 Na2 Na3 1_655 2_746 42.5(2) ?
    O9 Na2 Na3 3_666 2_745 42.5(2) ?
    O9 Na2 O6 1_655 3_766 104.9(3) ?
    O9 Na2 O6 3_666 . 104.9(3) ?
    O9 Na2 O6 1_655 . 75.1(3) ?
    O9 Na2 O6 3_666 3_766 75.1(3) ?
    O9 Na2 O9 3_666 1_655 180.0 ?
    O1 Na2 Mo1 2_746 4_575 157.09(19) ?
    O1 Na2 Mo1 4_575 4_575 22.91(19) ?
    O1 Na2 Mo1 2_746 2_746 22.91(19) ?
    O1 Na2 Mo1 4_575 2_746 157.09(19) ?
    O1 Na2 Co1 2_746 . 136.25(18) ?
    O1 Na2 Co1 2_746 3_766 43.75(18) ?
    O1 Na2 Co1 4_575 3_766 136.25(18) ?
    O1 Na2 Co1 4_575 . 43.75(18) ?
    O1 Na2 Na3 2_746 2_746 82.03(17) ?
    O1 Na2 Na3 4_575 2_745 82.03(17) ?
    O1 Na2 Na3 4_575 2_746 97.97(17) ?
    O1 Na2 Na3 2_746 2_745 97.97(17) ?
    O1 Na2 O6 2_746 . 106.6(2) ?
    O1 Na2 O6 4_575 . 73.4(2) ?
    O1 Na2 O6 4_575 3_766 106.6(2) ?
    O1 Na2 O6 2_746 3_766 73.4(2) ?
    O1 Na2 O9 2_746 1_655 97.3(3) ?
    O1 Na2 O9 2_746 3_666 82.7(3) ?
    O1 Na2 O9 4_575 1_655 82.7(3) ?
    O1 Na2 O9 4_575 3_666 97.3(3) ?
    O1 Na2 O1 4_575 2_746 180.0 ?
    Co1 O3 Mo1 . . 147.6(5) ?
    Na4 O3 Mo1 1_655 . 116.7(4) ?
    Na4 O3 Mo1 4_676 . 94.5(3) ?
    Na4 O3 Co1 1_655 . 89.8(3) ?
    Na4 O3 Co1 4_676 . 107.5(3) ?
    Na2 O9 Na3 1_455 2_646 95.5(3) ?
    C9 O9 Na3 . 2_646 130.3(7) ?
    C9 O9 Na2 . 1_455 124.2(7) ?
    Na1 O2 Mo1 4_575 . 126.5(5) ?
    Na1 O2 Mo1 . . 128.1(5) ?
    O8 C8 Na4 . 2_646 78.6(7) ?
    C3 C8 Na4 . 2_646 144.2(7) ?
    C3 C8 O8 . . 121.4(9) ?
    O7 C8 Na4 . 2_646 52.8(6) ?
    O7 C8 O8 . . 122.7(9) ?
    O7 C8 C3 . . 115.9(8) ?
    Na4 O8 Na1 2_646 2_646 114.5(4) ?
    Na4 O8 Na1 2_646 3_667 105.5(4) ?
    C8 O8 Na1 . 2_646 109.4(9) ?
    C8 O8 Na1 . 3_667 158.0(9) ?
    C8 O8 Na4 . 2_646 76.9(7) ?
    C2 C3 C8 . . 121.4(9) ?
    C4 C3 C8 . . 119.1(8) ?
    C4 C3 C2 . . 119.4(8) ?
    C8 O7 Na4 . 2_646 101.2(7) ?
    C8 O7 Na4 . 3_666 134.5(8) ?
    Na4 O10 Co1 . 1_455 90.8(4) ?
    C9 O10 Co1 . 1_455 98.0(7) ?
    C9 O10 Na4 . . 137.6(8) ?
    C2 C1 C7 . . 122.6(8) ?
    C6 C1 C7 . . 119.0(8) ?
    C6 C1 C2 . . 118.5(8) ?
    C1 C7 O6 . . 115.9(7) ?
    O5 C7 O6 . . 121.3(9) ?
    O5 C7 C1 . . 122.7(9) ?
    C1 C2 C3 . . 121.4(9) ?
    H2 C2 C3 . . 119.3(6) ?
    H2 C2 C1 . . 119.3(6) ?
    H4 C4 C3 . . 119.8(5) ?
    C5 C4 C3 . . 120.4(9) ?
    C5 C4 H4 . . 119.8(6) ?
    C7 O5 Na1 . . 134.7(8) ?
    C7 O5 Na1 . 4_575 134.9(8) ?
    C6 C5 C4 . . 120.8(9) ?
    C9 C5 C4 . . 121.7(9) ?
    C9 C5 C6 . . 117.3(8) ?
    C5 C6 C1 . . 119.5(8) ?
    H6 C6 C1 . . 120.3(5) ?
    H6 C6 C5 . . 120.3(6) ?
    O10 C9 O9 . . 123.2(10) ?
    C5 C9 O9 . . 119.2(9) ?
    C5 C9 O10 . . 117.6(9) ?
    Co1 O1 Mo1 4_576 . 140.0(4) ?
    Na4 O1 Mo1 4_676 . 93.6(3) ?
    Na4 O1 Co1 4_676 4_576 76.9(3) ?
    Na2 O1 Mo1 4_576 . 124.8(4) ?
    Na2 O1 Co1 4_576 4_576 85.4(3) ?
    Na2 O1 Na4 4_576 4_676 134.1(4) ?
loop_
    _geom_torsion_atom_site_label_1
    _geom_torsion_atom_site_label_2
    _geom_torsion_atom_site_label_3
    _geom_torsion_atom_site_label_4
    _geom_torsion_site_symmetry_1
    _geom_torsion_site_symmetry_2
    _geom_torsion_site_symmetry_3
    _geom_torsion_site_symmetry_4
    _geom_torsion
    _geom_torsion_publ_flag
    Co1 O4 Mo1 Na1 . 4_576 4_576 . 40.9(7) ?
    Co1 O4 Mo1 Na4 4_575 . . 1_655 63.8(7) ?
    Co1 O4 Mo1 Na4 4_575 . . 4_676 111.9(7) ?
    Co1 O4 Mo1 Na3 4_575 . . . -141.8(12) ?
    Co1 O4 Mo1 Na2 4_575 . . 4_576 -164.4(7) ?
    Co1 O4 Mo1 O3 4_575 . . . 51.4(8) ?
    Co1 O4 Mo1 O2 4_575 . . . -67.6(8) ?
    Co1 O4 Mo1 O1 4_575 . . . 172.7(7) ?
    Co1 O6 C7 C1 . . . . -169.9(7) ?
    Co1 O6 C7 O5 . . . . 6.0(8) ?
    Co1 O3 Mo1 O4 . . . . -122.2(8) ?
    Co1 O3 Mo1 Na1 . . . 4_575 -29.7(8) ?
    Co1 O3 Mo1 Na4 . . . 1_655 -141.9(11) ?
    Co1 O3 Mo1 Na4 . . . 4_676 133.5(9) ?
    Co1 O3 Mo1 Na3 . . . . -132.6(6) ?
    Co1 O3 Mo1 Na2 . . . 4_576 128.5(7) ?
    Co1 O3 Mo1 O2 . . . . -1.6(9) ?
    Co1 O3 Mo1 O1 . . . . 118.3(8) ?
    Co1 O10 C9 O9 1_455 . . . -5.6(8) ?
    Co1 O10 C9 C5 1_455 . . . 175.4(5) ?
    Co1 O1 Mo1 O4 4_576 . . . 179.3(7) ?
    Co1 O1 Mo1 Na1 4_576 . . 4_575 62.5(9) ?
    Co1 O1 Mo1 Na4 4_576 . . 1_655 -99.9(7) ?
    Co1 O1 Mo1 Na4 4_576 . . 4_676 -73.9(7) ?
    Co1 O1 Mo1 Na3 4_576 . . . 158.1(7) ?
    Co1 O1 Mo1 Na2 . 4_575 4_575 . -132.8(11) ?
    Co1 O1 Mo1 O3 4_576 . . . -59.0(8) ?
    Co1 O1 Mo1 O2 4_576 . . . 59.5(8) ?
    O4 Mo1 O3 Na4 . . . 1_655 19.7(4) ?
    O4 Mo1 O3 Na4 . . . 4_676 104.4(4) ?
    O4 Mo1 O2 Na1 . . . . 179.4(4) ?
    O4 Mo1 O2 Na1 . . . 4_575 58.2(4) ?
    O4 Mo1 O1 Na4 . . . 4_676 -106.8(4) ?
    O4 Mo1 O1 Na2 . . . 4_576 46.5(3) ?
    Na1 Mo1 O4 Na3 4_575 . . . 100.90(13) ?
    Na1 Mo1 O3 Na4 4_575 . . 1_655 112.1(3) ?
    Na1 Mo1 O3 Na4 4_575 . . 4_676 -163.2(2) ?
    Na1 Mo1 O2 Na1 4_575 . . . 121.2(7) ?
    Na1 Mo1 O1 Na4 4_575 . . 4_676 136.4(5) ?
    Na1 Mo1 O1 Na2 4_575 . . 4_576 -70.3(4) ?
    Na1 O2 Mo1 Na4 4_575 . . 1_655 -30.3(8) ?
    Na1 O2 Mo1 Na4 . . . 4_676 0.1(8) ?
    Na1 O2 Mo1 Na4 4_575 . . 4_676 -121.1(6) ?
    Na1 O2 Mo1 Na4 . . . 1_655 90.9(7) ?
    Na1 O2 Mo1 Na3 . . . . -151.1(5) ?
    Na1 O2 Mo1 Na3 4_575 . . . 87.7(5) ?
    Na1 O2 Mo1 Na2 . . . 4_576 -93.4(5) ?
    Na1 O2 Mo1 Na2 4_575 . . 4_576 145.4(5) ?
    Na1 O2 Mo1 O3 . . . . 58.1(6) ?
    Na1 O2 Mo1 O3 4_575 . . . -63.1(7) ?
    Na1 O2 Mo1 O1 4_575 . . . 176.5(5) ?
    Na1 O2 Mo1 O1 . . . . -62.3(6) ?
    Na1 O8 C8 Na4 3_667 . . 2_646 99(3) ?
    Na1 O8 C8 Na4 . 2_656 2_656 . -111.7(6) ?
    Na1 O8 C8 C3 2_646 . . . 100.5(7) ?
    Na1 O8 C8 C3 3_667 . . . -49(3) ?
    Na1 O8 C8 O7 2_646 . . . -81.3(9) ?
    Na1 O8 C8 O7 3_667 . . . 129(2) ?
    Na1 O5 C7 O6 . . . . -113.2(10) ?
    Na1 O5 C7 O6 4_575 . . . 100.8(10) ?
    Na1 O5 C7 C1 4_575 . . . -83.5(10) ?
    Na1 O5 C7 C1 . . . . 62.5(11) ?
    Na4 Mo1 O4 Na3 4_676 . . . -106.3(2) ?
    Na4 Mo1 O4 Na3 1_655 . . . -154.44(15) ?
    Na4 Mo1 O3 Na4 4_676 . . 1_655 -84.7(3) ?
    Na4 Mo1 O3 Na4 1_655 . . 4_676 84.7(5) ?
    Na4 Mo1 O1 Na4 1_655 . . 4_676 -26.0(2) ?
    Na4 Mo1 O1 Na2 4_676 . . 4_576 153.3(2) ?
    Na4 Mo1 O1 Na2 1_655 . . 4_576 127.35(19) ?
    Na4 O3 Mo1 Na3 4_676 . . . 93.9(4) ?
    Na4 O3 Mo1 Na3 1_655 . . . 9.3(7) ?
    Na4 O3 Mo1 Na2 4_676 . . 4_576 -4.9(5) ?
    Na4 O3 Mo1 Na2 1_655 . . 4_576 -89.6(5) ?
    Na4 O3 Mo1 O2 4_676 . . . -135.0(4) ?
    Na4 O3 Mo1 O2 1_655 . . . 140.3(5) ?
    Na4 O3 Mo1 O1 1_655 . . . -99.8(5) ?
    Na4 O3 Mo1 O1 4_676 . . . -15.1(4) ?
    Na4 C8 C3 C2 2_646 . . . 47.6(12) ?
    Na4 C8 C3 C4 2_646 . . . -134.9(11) ?
    Na4 C8 O7 Na4 2_646 . . 3_666 126.1(7) ?
    Na4 O8 C8 C3 2_646 . . . -147.8(6) ?
    Na4 O8 C8 O7 2_646 . . . 30.4(8) ?
    Na4 O7 C8 O8 3_666 . . . 87.6(12) ?
    Na4 O7 C8 O8 2_646 . . . -38.5(10) ?
    Na4 O7 C8 C3 3_666 . . . -94.2(10) ?
    Na4 O7 C8 C3 2_646 . . . 139.7(6) ?
    Na4 O10 C9 O9 . . . . -105.6(12) ?
    Na4 O10 C9 C5 . . . . 75.4(12) ?
    Na4 O1 Mo1 Na3 4_676 . . . -128.0(3) ?
    Na4 O1 Mo1 Na2 4_676 . . 4_576 -153.3(6) ?
    Na4 O1 Mo1 O3 4_676 . . . 14.9(4) ?
    Na4 O1 Mo1 O2 4_676 . . . 133.4(4) ?
    Na3 Mo1 O1 Na2 . . . 4_576 25.38(11) ?
    Na3 O4 Mo1 Na2 . . . 4_576 -22.6(5) ?
    Na3 O4 Mo1 O3 . . . . -166.8(5) ?
    Na3 O4 Mo1 O2 . . . . 74.2(6) ?
    Na3 O4 Mo1 O1 . . . . -45.5(6) ?
    Na3 O6 C7 C1 4_576 . . . -68.8(7) ?
    Na3 O6 C7 C1 2_746 . . . -68.8(7) ?
    Na3 O6 C7 O5 4_576 . . . 107.2(8) ?
    Na3 O6 C7 O5 2_746 . . . 107.2(8) ?
    Na3 O9 C9 O10 4_476 . . . -61.0(11) ?
    Na3 O9 C9 O10 2_646 . . . -61.0(11) ?
    Na3 O9 C9 C5 2_646 . . . 118.0(9) ?
    Na3 O9 C9 C5 4_476 . . . 118.0(9) ?
    O6 C7 C1 C2 . . . . -3.6(12) ?
    O6 C7 C1 C6 . . . . 175.5(9) ?
    Na2 Mo1 O4 Co1 2_756 . . 4_575 -164.37(14) ?
    Na2 Mo1 O4 Na3 2_756 . . . -22.58(11) ?
    Na2 Mo1 O3 Co1 2_756 . . . 128.5(4) ?
    Na2 Mo1 O3 Na4 2_756 . . 1_655 -89.6(4) ?
    Na2 Mo1 O3 Na4 2_756 . . 4_676 -4.9(3) ?
    Na2 Mo1 O2 Na1 2_756 . . . -93.4(2) ?
    Na2 Mo1 O2 Na1 2_756 . . 4_575 145.4(2) ?
    Na2 Mo1 O1 Co1 2_756 . . 4_576 132.8(5) ?
    Na2 Mo1 O1 Na4 2_756 . . 4_676 -153.3(4) ?
    Na2 O6 C7 C1 . . . . 77.9(9) ?
    Na2 O6 C7 O5 . . . . -106.1(10) ?
    Na2 O9 C9 O10 1_455 . . . 75.7(9) ?
    Na2 O9 C9 O10 3_666 . . . 75.7(9) ?
    Na2 O9 C9 C5 1_455 . . . -105.3(8) ?
    Na2 O9 C9 C5 3_666 . . . -105.3(8) ?
    Na2 O1 Mo1 O4 2_756 . . . 46.5(6) ?
    Na2 O1 Mo1 Na1 2_756 . . 4_575 -70.3(6) ?
    Na2 O1 Mo1 Na4 2_756 . . 1_655 127.4(4) ?
    Na2 O1 Mo1 Na4 2_756 . . 4_676 153.3(6) ?
    Na2 O1 Mo1 Na3 2_756 . . . 25.4(4) ?
    Na2 O1 Mo1 O3 2_756 . . . 168.2(4) ?
    Na2 O1 Mo1 O3 4_576 . . . 168.2(4) ?
    Na2 O1 Mo1 O2 4_576 . . . -73.3(6) ?
    Na2 O1 Mo1 O2 2_756 . . . -73.3(6) ?
    O9 C9 C5 C4 . . . . -3.7(12) ?
    O9 C9 C5 C6 . . . . 171.2(10) ?
    C8 C3 C2 C1 . . . . -179.1(9) ?
    C8 C3 C4 C5 . . . . -179.9(9) ?
    O8 C8 C3 C2 . . . . 164.4(12) ?
    O8 C8 C3 C4 . . . . -18.1(13) ?
    C3 C2 C1 C7 . . . . 175.3(9) ?
    C3 C2 C1 C6 . . . . -3.9(12) ?
    C3 C4 C5 C6 . . . . 1.8(12) ?
    C3 C4 C5 C9 . . . . 176.6(9) ?
    O7 C8 C3 C2 . . . . -13.8(12) ?
    O7 C8 C3 C4 . . . . 163.6(10) ?
    O10 C9 C5 C4 . . . . 175.4(10) ?
    O10 C9 C5 C6 . . . . -9.7(11) ?
    C1 C2 C3 C4 . . . . 3.4(12) ?
    C1 C6 C5 C4 . . . . -2.3(12) ?
    C1 C6 C5 C9 . . . . -177.3(9) ?
    C7 C1 C6 C5 . . . . -176.0(10) ?
    C2 C3 C4 C5 . . . . -2.4(12) ?
    C2 C1 C7 O5 . . . . -179.5(11) ?
    C2 C1 C6 C5 . . . . 3.2(11) ?
    O5 C7 C1 C6 . . . . -0.3(13) ?
_iucr_refine_instructions_details
;
TITL exp_2240v126d_S0E0_L08b_twin1_hklf4 in P2(1)/c
REM P2(1)/c (#14 with fixed user cell
CELL 0.0251 9.717521 18.24958 6.889153 90 96.1558 90
ZERR 4 0.002305 0.002453 0.000922 0 0.0148 0
LATT 1
SYMM -X,0.5+Y,0.5-Z
SFAC  C 0.600 40.938 0.136 0.374 0.547 3.278 1.225 13.013 0 0 0 0 0.75 12.011
SFAC  H 0.129 37.737 0.036 0.553 0.127 3.772 0.236 13.518 0 0 0 0 0.32 1.008
SFAC  Co 2.032 68.195 0.571 0.378 1.916 3.142 2.33 17.663 0 0 0 0 1.11 58.933
SFAC  Mo 2.625 82.593 0.934 0.4 2.866 3.959 3.825 18.676 0 0 0 0 1.38 95.94
SFAC  Na 1.972 118.259 0.331 0.493 0.985 4.081 1.483 31.374 0 0 0 0 1.55 22.99
SFAC  O 0.392 25.675 0.144 0.306 0.511 2.272 0.937 8.27 0 0 0 0 0.63 15.999
UNIT 36 12 4 4 12 40
RIGU 0.001 0.001
SIMU 0.01 0.02 2 C3 C1 C2 C4 C5 C6 C8 C9 C7
ISOR 0.01 0.02 C9 O3 C8 C1
ISOR 0.008 0.016 O5
ISOR 0.005 0.01 O3 C9
ISOR 0.01 0.02 O8
L.S. 8 0 0
PLAN  5
TEMP 20
CONF
list 4
MORE -1
BOND $H
fmap 2 53
acta
EXTI 4064.347547
BASF 0.166
OMIT -11 4 1
OMIT -11 6 1
OMIT -11 7 1
OMIT -11 7 3
OMIT -10 1 2
OMIT -10 4 2
OMIT -10 7 1
OMIT -9 10 4
OMIT -7 1 5
OMIT -7 3 3
OMIT -6 1 1
OMIT -6 4 2
OMIT -6 6 3
OMIT -4 0 1
OMIT -4 0 7
OMIT -2 2 1
OMIT -2 4 2
OMIT -2 6 2
OMIT -1 0 1
OMIT -1 2 6
OMIT -1 8 2
OMIT -1 8 8
OMIT -1 9 5
OMIT -1 9 6
OMIT -1 11 7
OMIT 0 0 8
OMIT 0 1 6
OMIT 0 2 0
OMIT 0 18 4
OMIT 0 18 5
OMIT 1 6 1
OMIT 1 9 5
OMIT 1 10 0
OMIT 2 0 5
OMIT 2 2 0
OMIT 2 3 2
OMIT 2 4 0
OMIT 2 4 4
OMIT 2 13 1
OMIT 2 16 2
OMIT 3 0 1
OMIT 3 6 0
OMIT 4 1 1
OMIT 4 3 0
OMIT 4 6 2
OMIT 5 7 0
OMIT 5 10 0
OMIT 6 0 2
OMIT 7 0 2
OMIT 8 3 1
OMIT 8 5 4
OMIT 8 10 3
OMIT 9 1 2
OMIT 9 10 2
OMIT 11 6 1
OMIT 11 6 2
WGHT 0.111132 3.079726
FVAR 6.8453
REM <olex2.extras>
REM <HklSrc "%.\\exp_2240v126d_S0E0_L08b_twin1_hklf5.hkl">
REM </olex2.extras>
Mo1   4     0.985269  0.826008  0.751357  11.00000  0.01647  0.01081 =
 0.01088 -0.00195  0.00225  0.00168
Co1   3     1.035004  0.632694  0.760961  11.00000  0.01424  0.00906 =
 0.01159  0.00301  0.00701 -0.00199
O4    6     1.030144  0.875453  0.557835  11.00000  0.02257  0.01380 =
 0.01660  0.00213  0.01064  0.00972
Na1   5     0.669554  0.745010  0.961920  11.00000  0.02185  0.02694 =
 0.02679  0.00612  0.00897  0.00341
Na4   5     0.266446  0.724222  0.576428  11.00000  0.04443  0.04483 =
 0.02618 -0.00888  0.02280 -0.01699
Na3   5     1.000000  1.000000  0.500000  10.50000  0.03008  0.01335 =
 0.03251  0.00328  0.01151  0.00499
O6    6     0.876659  0.561458  0.728555  11.00000  0.00736  0.01826 =
 0.01798  0.00078  0.00198  0.00018
Na2   5     1.000000  0.500000  0.500000  10.50000  0.01653  0.01179 =
 0.03911 -0.00362  0.00646 -0.00606
O3    6     1.061104  0.740075  0.759785  11.00000  0.01578  0.00604 =
 0.01951 -0.00182  0.00682 -0.00251
O9    6     0.159039  0.516392  0.771755  11.00000  0.01778  0.04307 =
 0.02893 -0.00086  0.01281 -0.01103
O2    6     0.810984  0.813680  0.731724  11.00000  0.02295  0.02471 =
 0.05176 -0.01166  0.00264 -0.00209
C8    1     0.567131  0.338927  0.764555  11.00000  0.01204  0.01106 =
 0.02934  0.00439  0.01409  0.00259
O8    6     0.483149  0.299546  0.824268  11.00000  0.04353  0.00913 =
 0.08217  0.00281  0.04219 -0.00211
C3    1     0.549467  0.419799  0.761286  11.00000  0.01259  0.01089 =
 0.03786  0.00469  0.01124  0.00286
O7    6     0.676217  0.315457  0.705980  11.00000  0.02609  0.01854 =
 0.05208 -0.00999  0.00892 -0.00341
O10   6     0.251581  0.623366  0.785831  11.00000  0.03814  0.01799 =
 0.03798  0.01110  0.01675  0.00823
C1    1     0.640188  0.540276  0.737396  11.00000  0.00706  0.00975 =
 0.03827  0.00156  0.00469 -0.00000
C7    1     0.757206  0.591136  0.726779  11.00000  0.01317  0.00754 =
 0.04526 -0.00160  0.00757  0.00138
C2    1     0.656163  0.465036  0.737788  11.00000  0.01074  0.01652 =
 0.04171  0.00747  0.00541  0.00294
AFIX 43 1.08
H2    2     0.756205  0.441971  0.718878  11.00000 -1.50000
AFIX 0
C4    1     0.418087  0.449369  0.775242  11.00000  0.01457  0.01533 =
 0.04683  0.00077  0.01047  0.00093
AFIX 43 1.08
H4    2     0.331361  0.413376  0.788431  11.00000 -1.50000
AFIX 0
O5    6     0.743873  0.655616  0.727673  11.00000  0.00929  0.02672 =
 0.04377 -0.00092  0.00816 -0.00309
C5    1     0.399124  0.522652  0.772314  11.00000  0.01081  0.01282 =
 0.04207 -0.00059  0.00449  0.00225
C6    1     0.507057  0.569276  0.750180  11.00000  0.01208  0.00920 =
 0.04906  0.00519  0.00758  0.00155
AFIX 43 1.08
H6    2     0.490144  0.627743  0.742612  11.00000 -1.50000
AFIX 0
C9    1     0.258816  0.555981  0.775977  11.00000  0.01118  0.01623 =
 0.02043 -0.00097  0.00171  0.00226
O1    6     1.037571  0.874425  0.958545  11.00000  0.03106  0.01245 =
 0.01394  0.00479  0.01320  0.00330
HKLF 5
END
Q1 1 0.916667 0.515625 0.708333 11 0.05 1.67
Q4 1 0.222222 0.546875 0.583333 11 0.05 1.06
Q3 1 0.75 0.703125 1.041667 11 0.05 1.24
Q2 1 0.972222 0.828125 0.75 11 0.05 1.45
Q5 1 0.833333 0.78125 0.416667 11 0.05 1.04
  REM The information below was added by Olex2.
  REM
  REM R1 = 0.1824 for 3183 Fo > 4sig(Fo) and 0.2002 for all 3862 data
  REM 222 parameters refined using 108 restraints
  REM Highest difference peak 1.6663, deepest hole -1.5426
  REM Mean Shift 0.0002, Max Shift -0.0010.
  REM +++ Tabular Listing of Refinement Information +++
  REM R1_all = 0.2002
  REM R1_gt = 0.1824
  REM wR_ref = 0.4063
  REM GOOF = 1.0360
  REM Shift_max = -0.0010
  REM Shift_mean = 0.0002
  REM Reflections_all = 3862
  REM Reflections_gt = 3183
  REM Parameters = 222
  REM Hole = -1.5426
  REM Peak = 1.6663
  REM Flack = n/a
;
data_global
_journal_data_validation_number     ?
_journal_date_recd_electronic     2025-11-11
_journal_date_accepted     2026-01-26
_journal_name_full     'Acta Crystallographica, Section C'
_journal_year     2026
_journal_volume     82
_journal_issue      3
_journal_page_first     102
_journal_page_last     109
_journal_paper_category     FA
_journal_paper_doi     10.1107/S205322962600077X
_journal_coeditor_code     QF3071
_publ_contact_author_name
;
Richard. I. Walton
;
_publ_contact_author_address
;
Department of Chemistry
University of Warwick
Coventry
CV4 7AL
UK
;
_publ_contact_author_email     'r.i.walton@warwick.ac.uk'
_publ_contact_author_fax     ?
_publ_contact_author_phone     ?
_publ_section_title
;
Structure and optical properties of a trimetallic cobalt--molybdenum--sodium
metal--organic framework
;
_publ_section_title_footnote     .
loop_
    _publ_author_name
    _publ_author_footnote
    _publ_author_address
    'Benjamin J Moore' .
;
Department of Chemistry
University of Warwick
Coventry
CV4 7AL
UK
;
    'Jeremiah P. Tidey' .
;
Department of Physics
University of Warwick
Coventry
CV4 7AL
UK
;
    'Craig I. Hiley' .
;
Department of Chemistry
University of Warwick
Coventry
CV4 7AL
UK
;
    'Richard. I. Walton' .
;
Department of Chemistry
University of Warwick
Coventry
CV4 7AL
UK
;
_publ_section_synopsis
;
The structure of a trimetallic MOF synthesized under solvothermal conditions
has been determined using 3D electron diffraction with bulk sample purity
assessed by Rietveld analysis of high-resolution powder X-ray diffraction. The
3D connected structure contains tetrahedral Mo^VI^, five-coordinated Co^II^
and six- and seven-coordinated Na, connected by benzene-1,3,5-tricarboxylate,
and shows a UV--Vis spectrum consistent with the trigonal bipyramidal
cobalt(II) centre.
;
