# Supplementary material for: Structure and optical properties of a trimetallic cobalt–molybdenum–sodium metal–organic framework
Source: Acta Crystallogr C Struct Chem. 2026 Feb 9;82(Pt 3):102–9. doi: 10.1107/S205322962600077X (PMC12961748; doi:10.1107/S205322962600077X)
Supplement: Supplementary file 2 [file c-82-00102-Isup2.hkl]

data_I
_computing_structure_refinement   'olex2.refine 1.5-ac7-018 (Bourhis et al., 2015)'
_shelx_refln_list_code            4
loop_
  _space_group_symop_id
  _space_group_symop_operation_xyz
  1  x,y,z
  2  -x,y+1/2,-z+1/2
  3  -x,-y,-z
  4  x,-y-1/2,z-1/2

_space_group_crystal_system       monoclinic
_space_group_IT_number            14
_space_group_name_H-M_alt         'P 1 21/c 1'
_space_group_name_Hall            '-P 2ybc'
_symmetry_space_group_name_H-M    'P 1 21/c 1'
_symmetry_space_group_name_Hall   '-P 2ybc'
_symmetry_Int_Tables_number       14
_cell_length_a                    9.718(2)
_cell_length_b                    18.250(3)
_cell_length_c                    6.8892(9)
_cell_angle_alpha                 90
_cell_angle_beta                  96.156(15)
_cell_angle_gamma                 90
_cell_volume                      1214.7(4)
loop_
  _refln_index_h
  _refln_index_k
  _refln_index_l
  _refln_F_squared_calc
  _refln_F_squared_meas
  _refln_F_squared_sigma
  _refln_F_squared_weight
  _refln_observed_status
0 0 -2 12185.200 8193.320 50.651 0.057 o
0 0 4 4465.430 3612.500 31.400 0.071 o
0 0 -6 690.967 974.453 14.081 0.239 o
0 1 -1 7.602 3.018 0.515 52.132 o
0 1 -2 26.373 15.009 0.980 13.870 o
0 -1 -3 51.071 42.597 1.709 6.150 o
0 1 -4 0.613 7.593 1.635 80.654 o
0 1 5 13.380 16.705 1.164 20.112 o
0 -1 7 7.667 14.142 1.290 29.072 o
0 1 8 0.378 2.754 1.143 193.579 o
0 -2 -1 2.611 16.191 0.804 41.755 o
0 2 2 199.555 173.009 1.886 1.787 o
0 2 -3 151.004 165.903 2.646 1.839 o
0 2 -4 37.156 54.620 1.540 6.590 o
0 2 5 4.485 7.729 0.976 52.001 o
0 2 6 20.921 17.173 1.657 14.456 o
0 2 7 6.278 11.721 1.147 35.527 o
0 2 8 0.011 7.092 1.059 112.191 o
0 -3 -1 4.864 10.493 0.515 45.427 o
0 3 -2 2.737 11.744 0.515 52.492 o
0 -3 -3 4.674 8.137 0.968 50.032 o
0 -3 4 0.021 2.221 0.731 332.868 o
0 3 -5 0.089 2.185 0.806 309.128 o
0 -3 6 2.006 1.301 1.241 135.990 o
0 -3 7 0.272 3.828 0.934 176.900 o
0 3 -8 0.531 3.562 0.907 170.294 o
0 4 0 84.467 80.421 3.015 4.159 o
0 -4 -1 2539.240 2407.480 11.310 0.211 o
0 -4 2 466.910 669.866 4.626 0.586 o
0 -4 3 1028.220 1488.340 7.362 0.229 o
0 4 -4 51.187 58.060 1.317 5.284 o
0 -4 -5 123.992 108.264 2.054 2.200 o
0 4 -6 60.570 55.834 2.034 4.580 o
0 -4 7 33.071 33.529 1.503 8.424 o
0 -4 -8 2.660 3.013 0.876 101.501 o
0 5 -1 2.457 1.937 0.577 129.595 o
0 5 2 1.988 12.005 0.464 56.514 o
0 5 -3 2.027 -1.723 3.374 61.748 o
0 -5 4 4.611 7.592 0.658 53.202 o
0 -5 -5 4.981 5.282 0.760 58.082 o
0 -5 6 1.722 9.385 1.178 64.627 o
0 -5 -7 3.707 7.193 0.939 59.212 o
0 5 8 2.480 4.753 1.065 85.066 o
0 6 0 452.943 450.515 7.251 0.779 o
0 -6 1 340.204 284.350 2.934 1.046 o
0 -6 2 325.834 329.902 2.593 0.907 o
0 -6 3 538.345 673.460 6.364 0.440 o
0 6 -4 122.377 96.025 1.343 2.391 o
0 6 -5 0.374 7.083 0.741 109.942 o
0 -6 -6 13.107 12.810 1.136 22.356 o
0 6 7 23.327 25.776 1.216 11.824 o
0 6 8 22.431 17.768 1.441 13.623 o
0 7 -1 7.972 4.841 0.665 43.688 o
0 7 -2 1.361 4.788 0.691 115.739 o
0 7 -3 6.983 15.674 0.704 30.134 o
0 -7 4 0.207 0.742 1.447 290.622 o
0 -7 -5 1.087 3.140 0.582 163.659 o
0 7 -6 5.392 5.675 0.913 53.044 o
0 -7 7 14.756 16.573 0.985 18.957 o
0 7 -8 0.496 1.814 1.637 171.139 o
0 8 0 49.895 60.884 3.124 5.290 o
0 -8 -1 29.343 19.921 0.959 11.492 o
0 -8 -2 1110.270 854.648 6.711 0.290 o
0 -8 3 4.678 20.159 0.767 30.002 o
0 -8 4 4.472 23.727 1.153 26.446 o
0 -8 5 22.003 19.971 1.069 13.623 o
0 8 6 9.922 20.244 1.045 21.734 o
0 8 -7 4.223 9.955 0.812 47.855 o
0 -8 8 4.629 4.777 1.775 53.752 o
0 9 1 0.016 1.005 0.832 541.708 o
0 -9 -2 54.208 21.321 1.063 6.855 o
0 -9 3 19.493 20.764 0.996 14.747 o
0 9 4 19.521 23.933 0.694 13.973 o
0 9 -5 12.539 12.027 2.171 21.762 o
0 -9 -6 30.079 24.189 1.083 10.180 o
0 9 -7 2.290 4.361 0.811 96.058 o
0 10 0 261.890 222.491 5.009 1.097 o
0 10 1 1144.160 1263.780 8.937 0.222 o
0 10 2 214.244 151.808 2.389 1.396 o
0 10 3 748.318 915.864 7.627 0.277 o
0 10 4 84.879 63.239 1.123 3.507 o
0 -10 -5 139.028 112.614 2.378 1.925 o
0 -10 6 51.410 43.757 1.759 5.585 o
0 -10 7 83.613 66.698 3.793 3.217 o
0 10 7 104.818 81.202 2.515 2.586 o
0 11 -1 0.049 1.066 0.942 457.433 o
0 11 -2 0.195 1.306 0.660 437.347 o
0 -11 -3 11.846 9.484 1.141 26.405 o
0 11 4 27.727 22.664 0.818 11.166 o
0 -11 -5 12.834 12.858 0.650 23.097 o
0 11 -6 6.069 11.248 2.869 29.152 o
0 11 -7 3.586 1.071 1.645 85.041 o
0 12 0 4.240 7.867 1.502 49.570 o
0 -12 1 401.669 379.278 4.391 0.622 o
0 12 -2 11.673 16.852 0.962 21.929 o
0 -12 3 153.061 192.687 3.352 1.456 o
0 -12 4 34.627 24.225 0.933 9.238 o
0 12 -5 77.501 58.686 1.144 3.762 o
0 -12 6 3.404 19.746 2.993 25.753 o
0 12 -7 16.905 27.623 2.768 12.813 o
0 13 1 2.342 4.329 0.895 94.148 o
0 13 -2 7.445 7.874 0.843 38.938 o
0 13 -3 7.043 19.056 1.409 25.698 o
0 -13 -4 3.439 4.107 0.737 79.896 o
0 -13 -5 1.847 4.119 0.510 114.194 o
0 -13 6 1.063 4.935 0.844 118.834 o
0 13 -7 0.338 -0.403 1.538 311.656 o
0 14 0 41.098 36.122 3.249 6.803 o
0 14 -1 1.025 4.432 0.820 129.275 o
0 -14 -2 64.775 49.472 1.598 4.618 o
0 -14 3 96.347 83.692 2.518 2.821 o
0 -14 -4 18.893 45.934 1.399 10.042 o
0 14 5 0.724 4.123 0.543 157.471 o
0 14 -6 10.783 35.619 3.942 12.282 o
0 15 -1 2.804 4.578 0.884 84.130 o
0 15 2 7.324 9.987 0.968 35.617 o
0 15 -3 19.793 13.659 1.417 16.199 o
0 -15 4 0.164 3.928 0.802 189.254 o
0 -15 -5 2.248 2.825 0.547 121.134 o
0 15 -6 5.236 4.594 2.649 42.112 o
0 16 0 288.018 386.493 7.544 0.657 o
0 -16 1 87.256 63.053 1.894 3.370 o
0 -16 2 3.335 6.417 0.883 66.280 o
0 -16 -3 109.466 95.460 2.797 2.405 o
0 16 -4 68.090 43.934 1.566 4.504 o
0 16 5 29.550 34.928 1.530 8.902 o
0 16 -6 8.268 17.326 3.256 20.518 o
0 17 -1 0.011 0.541 0.747 838.959 o
0 17 2 10.708 8.744 0.931 29.237 o
0 17 3 2.158 2.326 1.079 118.833 o
0 17 -4 1.860 8.927 0.925 67.945 o
0 -17 5 0.062 1.747 1.549 220.318 o
0 18 0 0.488 8.401 1.688 75.708 o
0 -18 1 2.923 3.730 0.770 90.691 o
0 18 -2 6.420 14.851 1.076 31.369 o
0 18 -3 8.371 15.118 1.304 26.902 o
0 -19 -1 0.466 1.019 0.640 394.494 o
0 -19 -2 0.161 0.359 0.693 806.469 o
0 19 3 0.626 2.375 0.953 205.121 o
0 19 4 6.891 5.971 1.125 43.503 o
0 20 0 62.410 65.201 4.263 3.948 o
0 20 -1 0.858 1.080 0.664 287.251 o
0 -20 -2 39.891 30.642 1.478 7.567 o
0 20 3 2.816 9.588 1.242 54.687 o
0 -20 4 21.518 29.391 1.789 11.521 o
0 21 1 0.244 1.585 0.688 365.380 o
0 -21 -2 1.238 1.407 0.736 209.840 o
0 -21 -3 0.779 2.379 1.010 187.658 o
0 22 0 22.469 10.660 2.510 14.477 o
0 22 1 17.186 16.079 1.148 17.163 o
0 22 -2 5.428 12.509 1.081 37.007 o
-1 0 8 126.028 112.950 4.046 1.955 o
-1 0 6 403.821 384.055 7.880 0.546 o
-1 0 4 1706.960 2115.660 19.058 0.138 o
-1 0 2 52.251 91.900 2.185 4.593 o
-1 0 -2 126.816 63.010 1.719 3.189 o
1 0 4 18.689 19.313 1.206 15.506 o
-1 0 -6 18.961 17.640 1.947 15.087 o
1 0 8 2.314 4.687 1.100 87.741 o
-1 -1 8 7.664 5.432 1.022 41.900 o
-1 -1 7 0.003 4.058 0.935 188.033 o
1 1 -6 0.019 2.146 1.241 251.587 o
1 -1 -5 1.637 7.429 0.962 79.190 o
-1 1 4 75.471 58.811 1.739 4.067 o
1 -1 -3 14.012 19.337 1.285 18.635 o
1 1 -2 13.069 11.601 0.930 24.240 o
1 1 -1 2.117 18.003 1.324 38.348 o
-1 1 0 35.986 17.538 2.468 12.169 o
-1 -1 -1 6.920 8.571 0.793 41.003 o
-1 -1 -2 29.061 22.656 0.738 11.547 o
1 1 3 15.463 15.126 0.947 19.492 o
-1 1 -4 9.119 11.512 1.145 29.410 o
-1 1 -5 5.117 4.906 0.658 59.031 o
1 -1 6 14.400 9.708 1.241 22.595 o
1 -1 7 0.841 1.844 0.678 232.920 o
1 1 8 0.958 2.009 0.746 207.120 o
-1 -2 8 4.151 11.300 1.086 43.865 o
-1 -2 7 19.781 34.421 1.511 11.416 o
-1 2 5 0.004 4.799 0.918 164.034 o
1 -2 -4 197.467 229.249 3.054 1.247 o
-1 -2 3 321.237 383.281 4.491 0.831 o
1 -2 -2 792.970 714.588 6.036 0.512 o
-1 -2 1 32.719 19.510 1.969 11.473 o
-1 -2 0 544.018 708.879 5.293 0.942 o
-1 2 -1 49.111 21.816 1.447 8.513 o
-1 -2 -2 2457.430 2496.100 9.815 0.171 o
1 2 3 23.399 57.662 1.344 8.219 o
1 -2 4 112.343 84.705 1.488 2.699 o
1 -2 5 78.796 52.855 1.312 3.949 o
1 -2 6 193.777 171.259 3.235 1.282 o
-1 2 -7 0.844 6.392 0.793 105.840 o
1 -2 8 20.699 17.671 1.127 14.631 o
1 -3 -8 0.546 3.788 0.898 163.027 o
1 3 -7 0.391 1.418 0.901 309.689 o
1 3 -6 13.299 10.681 1.380 23.115 o
-1 3 5 0.004 5.008 0.903 158.805 o
1 -3 -4 16.326 16.411 0.958 18.096 o
1 3 -3 7.539 10.883 1.267 33.378 o
1 3 -2 2.109 8.891 1.369 61.764 o
-1 -3 1 0.031 10.148 1.220 78.693 o
-1 -3 0 20.739 44.951 1.429 10.794 o
1 -3 1 0.830 6.619 0.777 104.082 o
-1 3 -2 2.882 7.213 0.568 69.408 o
1 -3 3 10.752 16.266 0.795 23.716 o
-1 -3 -4 8.582 11.146 0.669 31.700 o
1 3 5 2.015 1.810 0.569 150.241 o
-1 -3 -6 1.509 1.913 1.072 152.991 o
-1 3 -7 12.623 9.522 0.870 25.411 o
1 -3 8 0.065 2.329 0.690 316.756 o
1 -4 -8 0.030 12.476 1.128 66.365 o
-1 4 7 63.323 54.517 1.926 4.429 o
-1 -4 6 115.881 111.652 2.678 2.202 o
1 -4 -5 145.526 132.029 2.387 1.818 o
-1 4 4 13.339 28.927 1.112 15.680 o
1 4 -3 503.429 729.129 12.498 0.450 o
-1 -4 2 262.930 392.481 6.457 0.965 o
1 -4 -1 590.236 788.816 5.625 0.586 o
1 4 0 975.817 1216.930 9.321 0.434 o
1 4 1 57.579 80.771 1.318 4.773 o
1 -4 2 1.869 15.485 1.294 43.774 o
1 4 3 49.053 50.733 0.926 5.884 o
1 -4 4 94.153 78.588 1.244 3.116 o
1 -4 5 30.342 16.255 0.765 11.448 o
-1 -4 -6 17.656 18.630 1.237 16.062 o
-1 4 -7 3.309 8.673 0.813 57.371 o
1 4 8 0.866 4.220 0.738 142.304 o
1 5 -8 0.999 3.390 0.892 149.852 o
1 5 -7 2.879 4.688 0.932 81.454 o
-1 -5 6 29.297 15.084 1.341 11.728 o
-1 5 5 7.779 12.656 0.907 31.276 o
-1 -5 4 0.004 3.574 0.863 214.683 o
1 5 -3 6.761 8.617 2.563 32.451 o
-1 -5 2 54.981 40.824 1.509 6.023 o
-1 5 1 90.423 79.066 1.481 3.683 o
-1 5 0 0.416 4.475 0.957 149.156 o
1 -5 1 36.128 28.331 1.089 9.242 o
1 5 2 29.041 14.367 0.601 12.706 o
1 -5 3 4.889 10.660 0.501 44.226 o
1 -5 4 0.256 4.110 0.483 190.390 o
-1 -5 -5 16.616 11.014 0.648 20.187 o
1 -5 6 3.592 4.653 0.949 72.329 o
-1 5 -7 0.465 2.872 0.685 217.100 o
-1 5 -8 0.077 1.160 0.829 467.367 o
-1 -6 8 16.570 19.342 1.525 16.192 o
1 -6 -7 66.936 60.336 1.812 4.099 o
1 -6 -6 69.451 69.666 2.076 3.813 o
1 -6 -5 10.641 19.884 1.127 21.160 o
1 6 -4 150.272 166.273 5.026 1.622 o
1 6 -3 389.421 436.753 11.063 0.633 o
1 6 -2 223.927 235.801 2.814 1.275 o
-1 6 1 170.803 202.792 3.106 1.674 o
-1 6 0 1059.180 1421.220 10.412 0.301 o
1 -6 2 15.256 18.465 0.791 18.369 o
1 -6 3 130.045 125.787 4.608 2.088 o
-1 6 -4 241.838 184.332 1.424 1.161 o
-1 -6 -5 6.776 14.439 0.629 31.898 o
-1 -6 -6 11.811 12.617 1.012 24.208 o
1 -6 7 17.868 20.726 1.028 15.371 o
1 -6 8 21.607 21.708 1.966 12.803 o
1 7 -8 0.001 2.165 0.968 300.826 o
1 -7 -7 3.938 4.143 0.762 73.007 o
-1 7 6 4.930 11.187 1.208 40.542 o
1 7 -5 7.169 5.703 1.167 42.886 o
1 7 -4 1.958 3.045 1.671 95.692 o
1 7 -3 4.577 6.835 1.258 52.510 o
1 7 -2 16.411 13.993 0.854 19.232 o
-1 7 1 1.881 2.544 0.728 135.867 o
-1 -7 0 0.636 7.361 1.146 92.924 o
1 7 1 52.829 39.799 1.372 6.204 o
1 7 2 0.055 2.508 0.637 307.121 o
-1 7 -3 162.768 174.479 1.692 1.593 o
1 7 4 6.747 4.711 0.185 50.296 o
1 -7 5 11.824 10.590 0.502 26.232 o
-1 7 -6 9.077 8.113 0.866 33.664 o
-1 7 -7 8.385 7.441 0.974 36.181 o
-1 7 -8 1.664 4.399 1.294 98.547 o
-1 -8 7 0.017 5.216 0.731 159.841 o
1 -8 -6 6.823 17.046 1.387 27.709 o
1 8 -5 5.315 7.695 1.973 41.521 o
1 8 -4 44.140 32.424 2.728 6.853 o
1 -8 -3 23.476 25.172 1.253 12.118 o
1 8 -1 10.116 9.421 0.863 30.267 o
1 -8 0 808.155 773.269 9.275 0.388 o
1 -8 1 168.572 92.965 2.174 2.091 o
1 -8 2 30.486 29.219 1.121 9.780 o
1 8 3 56.024 64.213 1.394 4.769 o
-1 -8 -4 38.954 15.772 0.433 9.424 o
1 -8 5 6.748 7.482 0.330 43.269 o
1 8 6 7.073 10.933 0.665 35.561 o
-1 8 -6 7.161 5.375 1.936 39.315 o
1 -8 7 14.114 29.272 2.157 14.221 o
1 9 -7 0.365 4.535 1.082 144.166 o
1 9 -4 11.495 30.217 1.397 16.092 o
-1 -9 3 13.329 22.139 1.208 17.863 o
1 -9 -2 205.607 162.818 2.584 1.431 o
-1 9 1 124.295 82.786 2.032 2.616 o
-1 -9 0 181.944 152.802 3.564 1.645 o
1 9 1 129.154 91.259 2.162 2.460 o
-1 -9 -2 126.543 79.029 1.850 2.551 o
1 9 3 50.375 47.641 1.531 5.709 o
-1 -9 -4 55.473 36.832 0.743 5.763 o
1 9 6 24.728 13.182 0.554 14.064 o
-1 9 -6 26.570 32.305 3.012 9.267 o
-1 9 -7 13.386 10.429 0.952 23.612 o
1 10 -7 81.877 130.031 5.506 2.363 o
-1 -10 6 8.200 10.335 3.021 25.702 o
1 10 -5 100.324 174.357 6.044 1.836 o
-1 -10 4 1.126 4.414 0.783 127.031 o
1 -10 -3 685.819 754.713 7.386 0.323 o
1 -10 -2 56.831 33.440 1.266 5.905 o
1 -10 -1 156.810 156.017 2.797 1.725 o
-1 10 -1 267.838 272.124 3.868 0.974 o
-1 10 -2 51.809 36.592 1.381 6.156 o
-1 -10 -3 292.471 290.068 4.150 0.829 o
-1 10 -4 15.814 18.414 0.723 17.675 o
-1 -10 -5 9.071 4.040 0.251 41.055 o
-1 -10 -6 6.478 3.896 0.259 54.099 o
1 -10 6 10.788 13.677 2.382 22.206 o
-1 10 -7 60.278 49.474 2.831 4.620 o
1 11 -6 1.894 9.698 3.131 40.000 o
1 -11 -5 0.476 4.539 1.033 141.402 o
-1 -11 4 23.229 22.448 1.018 12.637 o
1 11 -3 4.511 9.939 1.027 45.725 o
-1 -11 2 4.362 7.387 0.827 54.682 o
1 -11 -1 14.518 17.075 1.173 19.042 o
-1 -11 0 180.773 125.429 3.189 1.677 o
1 11 1 15.893 12.942 1.116 19.748 o
1 -11 2 25.175 22.684 1.182 11.967 o
1 11 3 5.388 4.797 1.109 54.831 o
1 11 4 17.824 15.120 0.744 17.433 o
1 -11 5 0.571 1.582 0.279 330.571 o
-1 -11 -6 4.361 2.615 0.099 81.018 o
-1 11 -6 5.391 5.841 1.930 45.355 o
1 -11 7 3.827 -0.590 1.135 103.769 o
1 12 -7 25.213 32.637 3.123 9.404 o
1 12 -6 7.002 14.299 3.034 24.460 o
1 12 -5 101.802 92.215 1.945 2.591 o
1 -12 -4 4.641 11.489 0.819 42.489 o
1 12 -3 230.640 216.856 3.765 1.063 o
1 -12 -2 41.201 38.669 1.473 7.030 o
-1 12 1 103.790 108.878 2.578 2.515 o
1 12 0 12.425 37.514 2.082 13.277 o
-1 -12 -1 178.457 170.323 3.062 1.459 o
-1 -12 -2 71.454 54.583 1.685 4.209 o
-1 -12 -3 67.341 63.520 2.210 4.090 o
-1 12 -4 10.003 6.975 0.663 33.192 o
-1 -12 -5 14.678 16.169 0.577 19.471 o
1 12 6 4.174 2.963 0.239 80.850 o
-1 12 -6 7.733 8.203 2.076 32.775 o
-1 12 -7 15.104 31.601 2.365 13.056 o
-1 -13 7 0.234 -0.619 1.442 372.393 o
-1 -13 6 1.232 3.388 1.382 119.848 o
-1 -13 5 1.156 6.414 0.704 99.841 o
-1 -13 4 0.059 8.722 0.777 97.381 o
1 -13 -3 22.630 24.270 1.480 12.330 o
-1 13 2 20.363 17.511 1.174 15.003 o
1 13 -1 12.984 21.988 1.409 17.956 o
1 13 0 28.455 25.786 1.940 10.265 o
1 -13 1 12.001 10.414 1.087 25.540 o
1 -13 2 0.439 2.119 0.843 251.024 o
-1 13 -3 17.790 18.877 1.625 15.665 o
-1 -13 -4 5.560 4.504 0.610 57.355 o
1 -13 5 0.327 1.510 0.424 395.793 o
-1 13 -6 4.485 2.249 1.663 66.316 o
-1 -14 6 15.366 19.561 3.533 14.393 o
-1 14 5 0.996 9.780 0.747 74.360 o
1 14 -4 8.856 9.729 0.880 32.183 o
-1 -14 3 47.375 31.983 1.687 6.623 o
-1 14 2 85.719 71.302 2.125 3.299 o
1 -14 -1 47.954 45.759 1.862 5.880 o
-1 14 0 4.217 14.215 1.628 36.094 o
1 -14 1 16.411 12.979 1.151 19.133 o
-1 -14 -2 41.185 29.420 1.424 7.616 o
1 14 3 92.096 71.468 2.577 3.077 o
-1 14 -4 0.018 5.298 1.234 135.396 o
1 -14 5 2.693 6.336 0.557 76.288 o
1 -14 6 17.023 16.609 2.445 15.823 o
1 15 -6 0.023 0.299 2.122 196.195 o
-1 -15 5 1.817 6.898 0.724 83.129 o
1 15 -4 0.202 3.683 0.728 200.696 o
1 -15 -3 31.203 30.976 1.789 8.992 o
1 15 -2 13.633 11.110 1.209 22.698 o
-1 15 1 32.972 45.693 1.913 7.438 o
-1 -15 0 0.248 -0.049 1.344 411.889 o
-1 15 -1 18.066 18.671 1.305 15.803 o
1 -15 2 0.884 2.276 0.876 193.114 o
-1 -15 -3 9.921 12.959 1.526 25.800 o
1 -15 4 0.117 2.078 0.598 347.959 o
-1 15 -5 0.803 2.526 0.659 202.953 o
-1 15 -6 5.233 0.866 1.825 63.362 o
1 16 -6 31.219 34.175 4.206 7.637 o
-1 -16 5 34.852 24.293 1.423 8.986 o
-1 -16 4 104.937 77.450 2.001 2.672 o
1 16 -3 70.070 89.806 2.906 3.338 o
1 -16 -2 30.949 36.542 1.763 8.500 o
-1 16 1 116.982 78.746 2.443 2.490 o
1 16 0 234.000 221.985 5.584 0.998 o
1 16 1 50.692 39.353 1.716 5.906 o
1 -16 2 3.967 10.730 1.045 46.234 o
-1 16 -3 47.598 44.511 2.205 5.828 o
-1 16 -4 39.429 24.742 1.128 8.197 o
1 16 5 18.927 17.267 1.117 15.716 o
1 17 -5 5.703 3.620 0.868 58.173 o
-1 -17 4 1.533 5.160 0.798 104.069 o
1 -17 -3 9.578 7.768 1.292 31.850 o
-1 -17 2 25.751 28.156 1.637 10.609 o
1 17 -1 22.712 15.287 1.313 14.248 o
1 -17 0 12.245 12.856 1.615 22.640 o
1 -17 1 28.817 25.066 1.451 10.308 o
1 -17 2 32.387 22.497 1.337 9.790 o
-1 -17 -3 35.815 21.874 1.767 8.998 o
-1 -17 -4 10.143 6.114 0.755 33.693 o
-1 17 -5 2.672 1.609 1.142 112.356 o
1 18 -5 6.417 14.309 2.316 28.053 o
-1 18 4 4.738 7.728 0.849 51.001 o
1 18 -3 4.235 19.892 1.722 28.875 o
1 18 -2 0.891 14.030 1.285 52.343 o
-1 -18 1 16.862 17.366 1.325 16.875 o
-1 18 0 27.893 33.633 2.051 9.268 o
1 18 1 4.231 7.529 1.043 53.678 o
1 -18 2 0.045 11.785 1.119 69.885 o
1 18 3 5.595 15.976 1.566 30.614 o
1 18 4 4.519 4.089 0.675 67.606 o
1 -18 5 5.910 7.460 1.502 42.531 o
-1 -19 4 9.699 11.921 1.044 27.856 o
1 -19 -3 0.667 9.083 1.402 74.454 o
1 19 -2 5.530 9.432 1.163 41.788 o
1 19 -1 4.605 7.076 1.036 52.803 o
1 19 0 33.414 31.536 2.403 8.308 o
-1 19 -1 7.111 6.460 1.007 42.119 o
1 -19 2 0.124 3.238 0.866 219.297 o
1 -19 3 25.445 19.329 1.760 11.996 o
1 -19 4 0.002 1.702 0.737 414.293 o
-1 20 4 16.622 13.845 1.453 18.145 o
-1 20 3 10.064 26.655 1.935 17.609 o
1 -20 -2 21.967 27.096 1.585 11.886 o
1 20 -1 9.804 17.836 1.315 22.915 o
1 20 0 67.451 58.179 2.624 4.064 o
-1 -20 -1 25.961 19.649 1.339 11.957 o
-1 -20 -2 21.330 20.157 1.307 13.653 o
1 -20 3 24.163 23.822 1.841 11.589 o
-1 21 3 0.808 5.579 1.273 105.072 o
1 -21 -2 0.001 4.973 1.010 154.681 o
-1 21 1 0.460 5.140 0.968 132.274 o
-1 -21 0 7.669 7.269 1.341 37.412 o
-1 -21 -1 1.151 2.673 0.848 162.842 o
1 -21 2 0.706 6.035 0.963 110.260 o
1 21 3 0.363 1.199 1.128 293.000 o
1 -22 -2 17.514 16.117 1.330 16.790 o
-1 22 1 16.463 16.341 1.327 17.439 o
-1 -22 0 62.216 36.144 2.795 4.934 o
1 22 1 20.118 16.427 1.293 15.171 o
1 -22 2 8.022 13.446 1.136 29.348 o
2 0 -8 73.721 67.767 3.230 3.548 o
2 0 -6 271.404 304.880 6.784 0.777 o
-2 0 4 299.241 338.949 5.775 0.807 o
-2 0 2 400.340 658.878 8.116 0.639 o
2 0 2 226.075 232.372 3.435 1.364 o
-2 0 -4 450.218 440.414 5.835 0.555 o
2 0 6 46.432 22.299 1.793 7.317 o
-2 0 -8 38.971 31.126 1.793 7.583 o
2 1 -8 5.944 5.398 1.019 49.998 o
2 -1 -7 2.409 7.018 1.089 70.659 o
-2 1 6 1.606 12.310 1.418 52.277 o
-2 -1 5 8.104 6.151 0.993 39.270 o
-2 -1 4 11.224 11.556 1.014 26.038 o
-2 -1 3 65.424 65.391 2.256 4.422 o
-2 1 2 145.193 109.591 2.402 2.426 o
-2 -1 1 126.518 149.236 4.307 2.539 o
-2 1 -1 290.077 396.540 5.538 1.086 o
2 -1 2 158.672 92.283 1.642 2.354 o
2 -1 3 208.764 205.715 2.751 1.343 o
-2 -1 -4 2.885 5.910 0.650 76.075 o
-2 -1 -5 13.482 12.887 0.960 22.158 o
-2 -1 -6 1.230 7.507 0.991 84.107 o
-2 1 -7 15.901 14.476 0.922 18.954 o
-2 1 -8 1.957 1.012 0.582 175.934 o
-2 -2 8 8.130 8.706 1.105 34.721 o
-2 -2 7 4.130 9.589 1.080 48.083 o
2 2 -6 51.426 56.874 2.138 5.084 o
-2 -2 5 72.039 67.220 1.874 3.872 o
2 -2 -4 10.885 13.966 1.068 24.661 o
-2 -2 3 7.331 21.650 1.603 23.369 o
-2 -2 2 1150.120 1476.570 14.214 0.279 o
2 -2 1 946.742 1483.580 12.407 0.340 o
-2 2 -2 501.231 624.749 5.006 0.573 o
2 -2 3 75.601 66.918 1.615 3.965 o
2 -2 4 50.843 36.786 1.372 6.219 o
-2 -2 -5 109.634 79.099 1.781 2.681 o
2 -2 6 26.508 28.338 1.328 10.503 o
2 2 7 4.207 4.627 0.692 67.937 o
-2 2 -8 10.599 6.964 0.750 31.547 o
-2 -3 8 3.044 2.980 0.830 94.594 o
-2 -3 7 0.006 4.289 0.926 179.827 o
2 3 -6 0.948 8.399 1.291 77.093 o
-2 -3 5 5.398 8.009 0.965 46.434 o
2 -3 -4 9.482 11.938 1.130 28.350 o
2 3 -3 51.910 49.753 3.072 5.514 o
-2 -3 2 7.666 4.884 1.523 41.483 o
-2 -3 1 136.667 173.055 3.681 2.170 o
-2 -3 0 19.004 17.618 1.513 16.430 o
2 -3 1 512.158 457.872 6.156 0.759 o
-2 -3 -3 327.680 350.375 3.880 0.804 o
-2 3 -4 4.418 15.760 0.784 36.020 o
-2 3 -5 22.620 27.880 1.071 11.854 o
-2 3 -6 3.842 7.255 0.998 57.590 o
-2 3 -7 23.586 21.265 1.015 12.634 o
2 3 8 4.042 2.699 0.623 82.383 o
-2 4 8 3.263 6.134 0.984 67.441 o
-2 4 7 21.073 38.001 1.563 10.479 o
-2 -4 6 100.737 79.115 2.498 2.778 o
-2 -4 5 47.398 34.841 1.458 6.552 o
-2 -4 4 124.765 163.604 2.821 1.878 o
2 4 -3 35.905 25.408 2.658 8.751 o
2 4 -1 158.904 205.434 3.181 1.800 o
-2 -4 -1 196.511 161.422 2.495 1.775 o
-2 4 -2 12.776 17.397 1.352 20.459 o
2 -4 3 12.204 21.564 1.148 19.097 o
2 -4 5 14.801 8.043 0.688 23.774 o
2 -4 6 108.032 94.894 2.137 2.462 o
-2 4 -7 7.400 6.461 0.681 41.972 o
2 -4 8 0.035 5.106 0.803 158.934 o
2 -5 -8 0.952 0.618 0.749 301.921 o
-2 -5 7 0.475 4.729 0.826 145.456 o
2 -5 -6 8.596 10.908 1.391 30.295 o
-2 5 5 21.343 21.861 1.311 13.416 o
2 5 -4 45.409 37.738 2.428 6.529 o
2 5 -3 14.352 25.046 2.665 14.948 o
-2 -5 2 16.851 14.009 1.675 18.284 o
-2 -5 1 58.317 62.554 1.700 5.063 o
2 5 0 72.254 91.646 1.806 3.853 o
-2 5 -1 310.165 242.818 3.112 1.135 o
2 -5 2 5.569 6.084 1.122 50.069 o
2 -5 3 96.225 86.471 3.538 2.951 o
2 5 4 1.864 8.103 0.600 75.314 o
-2 -5 -5 18.890 17.927 0.777 15.835 o
-2 5 -6 11.570 10.965 0.998 25.755 o
2 5 7 0.073 2.315 0.597 329.684 o
2 5 8 0.487 1.343 0.728 327.060 o
2 6 -8 16.908 20.172 1.237 15.936 o
-2 -6 7 22.060 22.075 1.195 13.000 o
2 6 -6 7.670 12.212 1.447 30.677 o
2 -6 -5 0.660 6.927 1.295 93.195 o
-2 -6 4 110.438 112.004 4.000 2.346 o
-2 -6 3 62.779 53.921 3.560 4.603 o
2 6 -1 25.598 44.027 1.374 9.245 o
2 -6 0 646.060 946.791 9.160 0.410 o
2 6 1 130.956 140.898 2.105 2.188 o
-2 -6 -2 18.197 18.974 1.038 16.099 o
2 -6 3 130.766 157.604 5.051 1.846 o
2 6 4 68.541 85.389 1.491 3.649 o
-2 6 -5 9.432 12.322 0.648 28.638 o
2 -6 6 33.486 31.224 1.155 8.659 o
2 6 7 28.351 21.114 0.991 11.064 o
-2 -7 8 0.098 1.401 0.919 383.271 o
-2 7 7 4.758 8.059 0.952 49.482 o
2 -7 -6 6.943 7.918 1.453 38.283 o
-2 -7 5 1.255 1.164 1.582 151.830 o
2 7 -4 31.804 28.526 2.363 9.071 o
-2 -7 3 113.555 106.824 3.921 2.412 o
-2 -7 2 17.674 22.558 1.255 15.209 o
-2 7 1 177.007 160.677 2.645 1.706 o
2 7 0 593.116 730.250 7.428 0.461 o
2 7 1 14.348 21.500 1.060 17.692 o
2 7 2 104.451 76.829 1.582 3.015 o
-2 7 -3 36.060 29.161 2.601 8.263 o
2 -7 4 126.702 94.336 3.464 2.258 o
2 -7 5 7.432 9.574 0.562 36.750 o
2 -7 6 22.750 26.770 0.987 11.940 o
2 7 7 8.505 4.433 0.723 41.547 o
-2 8 8 0.663 7.072 1.214 93.569 o
-2 -8 7 9.341 8.212 1.225 32.025 o
-2 8 7 10.182 12.096 2.276 24.178 o
2 8 -6 5.569 31.066 3.373 16.824 o
-2 -8 5 11.160 12.096 2.056 23.576 o
-2 -8 4 10.678 19.591 2.168 19.839 o
2 8 -3 102.691 103.423 2.968 2.606 o
-2 -8 2 42.913 43.546 1.476 6.696 o
-2 8 1 55.059 72.693 1.702 4.676 o
-2 -8 0 19.148 32.218 1.647 12.273 o
2 8 1 11.802 13.162 1.037 24.157 o
2 8 2 153.656 147.664 2.311 1.790 o
2 8 3 78.898 78.561 1.965 3.472 o
2 -8 4 3.655 5.126 1.388 64.367 o
2 8 5 11.523 14.326 0.696 23.780 o
2 8 6 11.544 25.641 0.867 17.908 o
2 -8 7 4.015 6.497 1.288 56.794 o
-2 -9 7 0.391 3.040 1.660 142.314 o
2 -9 -7 0.847 4.278 2.074 91.037 o
2 9 -6 18.120 16.740 3.006 14.549 o
2 9 -5 4.786 5.069 2.021 49.516 o
2 9 -4 41.877 35.148 2.757 6.899 o
2 -9 -4 52.931 63.922 4.023 4.576 o
-2 -9 3 12.084 19.271 1.473 19.786 o
2 9 -2 32.829 19.909 1.109 10.342 o
-2 -9 1 22.921 21.442 1.143 13.154 o
-2 -9 0 400.936 526.534 6.172 0.581 o
-2 9 -1 0.137 14.396 1.035 58.025 o
-2 -9 -2 68.038 47.740 1.534 4.654 o
2 -9 3 11.206 15.552 1.078 23.117 o
2 -9 4 97.808 68.978 1.802 3.043 o
-2 9 -5 7.024 7.709 1.440 38.436 o
-2 -9 -6 20.712 16.791 0.712 15.076 o
-2 9 -7 1.898 4.116 1.246 97.861 o
2 10 -7 106.415 112.870 5.049 2.169 o
-2 -10 6 58.014 67.730 4.852 4.012 o
2 10 -5 40.229 34.261 2.917 7.029 o
2 10 -4 4.241 10.472 1.309 44.309 o
-2 -10 3 519.075 625.143 7.512 0.403 o
2 10 -2 161.369 144.312 2.535 1.700 o
-2 10 1 265.955 287.071 3.867 0.941 o
2 -10 0 0.546 6.561 1.055 105.452 o
-2 -10 -1 213.797 213.372 3.269 1.222 o
-2 10 -2 78.538 55.814 1.715 3.946 o
-2 10 -3 491.383 490.479 5.502 0.467 o
-2 10 -4 8.469 18.892 0.796 24.652 o
-2 10 -5 51.535 29.999 2.220 6.200 o
2 -10 6 10.018 16.064 0.615 24.598 o
2 -10 7 54.163 38.769 2.493 5.441 o
-2 -11 7 1.876 3.762 1.757 87.835 o
-2 -11 6 2.710 9.799 2.773 40.499 o
2 -11 -5 1.005 5.431 1.506 95.619 o
-2 -11 4 17.993 21.573 1.306 15.012 o
2 -11 -3 1.498 7.306 1.187 78.778 o
-2 -11 2 29.089 26.421 1.238 10.272 o
-2 11 1 13.398 16.856 1.112 20.133 o
2 -11 0 6.757 7.448 1.146 41.256 o
2 -11 1 2.855 8.257 0.963 61.717 o
-2 -11 -2 2.939 17.642 1.121 36.632 o
-2 -11 -3 0.392 12.755 1.181 61.340 o
2 -11 4 0.900 3.604 0.692 157.278 o
-2 11 -5 1.121 5.442 0.512 115.950 o
-2 11 -6 2.966 4.334 1.676 70.913 o
-2 11 -7 5.772 3.472 1.304 55.059 o
2 12 -7 20.354 16.144 2.413 14.226 o
-2 -12 6 16.539 37.690 4.108 10.121 o
2 12 -5 14.286 22.123 1.465 16.843 o
2 12 -4 38.893 28.711 1.362 7.985 o
-2 12 3 66.123 68.842 2.419 3.999 o
-2 12 2 103.114 92.534 2.221 2.668 o
2 -12 -1 41.660 35.823 1.462 7.181 o
2 12 0 11.666 15.595 1.552 21.943 o
2 12 1 17.767 19.642 1.249 15.803 o
2 12 2 32.052 41.440 1.566 8.013 o
-2 12 -3 51.980 57.377 1.991 5.071 o
2 -12 4 17.936 15.388 0.920 17.141 o
2 -12 5 4.801 10.921 0.638 43.481 o
2 12 6 0.323 3.698 0.645 194.433 o
-2 -13 7 6.672 5.013 1.940 41.635 o
2 13 -6 5.288 7.822 2.803 35.295 o
2 -13 -5 0.903 2.492 0.842 185.348 o
-2 -13 4 41.888 33.155 1.386 7.208 o
2 13 -3 11.611 18.340 1.482 20.557 o
2 -13 -2 57.574 53.146 1.791 4.911 o
-2 -13 1 4.834 9.650 1.011 44.990 o
-2 13 0 39.202 43.696 2.037 6.840 o
-2 13 -2 17.036 18.462 1.304 16.505 o
-2 -13 -3 5.229 6.189 1.182 50.928 o
-2 -13 -4 0.328 4.870 0.745 152.055 o
2 13 5 3.266 6.369 0.643 68.918 o
-2 13 -6 1.297 5.917 1.874 77.316 o
-2 -14 6 7.208 9.970 1.720 33.373 o
-2 14 5 37.601 34.585 1.435 7.624 o
2 14 -4 14.964 27.032 1.223 15.107 o
2 14 -3 151.808 121.792 3.341 1.746 o
-2 -14 2 2.210 4.238 0.897 97.624 o
2 14 -1 47.315 46.219 1.768 5.913 o
2 14 0 12.014 18.969 1.835 19.449 o
-2 14 -1 53.528 60.147 2.140 4.874 o
2 -14 2 20.878 29.503 1.551 11.943 o
-2 14 -3 46.685 44.636 2.041 5.953 o
-2 -14 -4 3.431 5.826 0.786 69.051 o
-2 14 -5 8.921 6.882 0.890 35.665 o
-2 14 -6 16.518 12.366 2.254 17.829 o
-2 -15 6 6.554 0.987 2.167 49.450 o
2 -15 -5 5.802 4.263 0.790 55.606 o
2 -15 -4 3.259 11.553 0.961 48.037 o
2 -15 -3 7.075 14.799 1.384 29.368 o
2 -15 -2 1.465 6.391 0.960 90.020 o
2 -15 -1 21.399 22.515 1.456 13.144 o
-2 15 0 12.946 10.575 1.452 23.522 o
-2 15 -1 25.392 16.612 1.426 12.806 o
2 -15 2 29.564 19.163 1.416 10.977 o
-2 15 -3 3.399 4.608 1.270 70.947 o
-2 15 -4 0.391 8.645 0.871 90.292 o
-2 15 -5 6.581 3.028 0.866 54.165 o
-2 15 -6 1.546 5.597 1.893 75.737 o
-2 -16 6 24.275 23.502 3.587 10.447 o
2 16 -5 53.218 32.986 1.363 5.926 o
-2 16 4 29.264 23.664 1.236 10.399 o
-2 -16 3 63.543 73.349 2.567 3.910 o
2 16 -2 0.566 3.150 0.838 186.172 o
2 16 -1 52.590 49.924 1.950 5.274 o
-2 16 0 138.035 113.631 3.369 1.918 o
-2 -16 -1 83.162 68.904 2.416 3.357 o
-2 16 -3 59.205 55.766 2.461 4.577 o
-2 16 -4 21.948 20.735 1.188 13.330 o
2 -16 5 45.825 33.469 2.507 6.451 o
-2 -17 5 6.859 4.850 0.952 46.985 o
2 17 -4 0.274 11.617 1.013 69.498 o
2 17 -3 14.755 13.644 1.425 19.875 o
2 -17 -2 0.146 3.220 0.851 219.303 o
2 17 -1 2.564 7.136 1.118 68.093 o
-2 17 0 5.317 11.538 1.590 36.995 o
-2 -17 -1 0.824 8.212 1.235 80.987 o
2 17 2 9.477 17.420 1.316 23.610 o
2 -17 3 3.754 6.535 1.189 59.482 o
2 -17 4 3.624 6.374 0.884 63.714 o
-2 17 -5 7.562 7.572 1.508 36.581 o
2 18 -5 0.409 7.336 1.055 99.564 o
2 18 -4 10.230 7.418 0.931 31.563 o
2 18 -3 26.892 29.274 1.852 10.049 o
2 18 -2 3.503 8.746 1.040 54.411 o
-2 -18 1 13.534 20.178 1.475 18.061 o
-2 18 0 0.557 13.596 1.802 51.155 o
2 -18 1 4.590 21.597 1.545 27.181 o
-2 -18 -2 3.046 5.115 1.015 75.291 o
-2 18 -3 12.214 12.820 1.436 22.925 o
-2 18 -4 1.606 4.535 1.052 104.448 o
2 19 -4 0.069 4.594 0.822 171.277 o
2 -19 -3 22.043 29.315 1.876 11.351 o
-2 -19 2 8.621 11.566 1.159 30.047 o
-2 19 1 35.985 34.574 1.844 7.784 o
2 -19 0 12.622 22.624 1.899 17.338 o
-2 19 -1 25.974 25.851 1.671 10.834 o
-2 19 -2 3.460 11.136 1.239 46.646 o
-2 19 -3 22.584 25.108 1.951 11.839 o
2 -19 4 10.672 5.685 1.105 32.176 o
-2 20 4 45.069 27.726 2.387 6.884 o
-2 20 3 31.409 27.990 1.958 9.127 o
-2 20 2 38.452 36.015 1.824 7.306 o
-2 20 1 38.023 34.611 1.918 7.456 o
2 -20 0 54.404 42.462 2.755 5.262 o
2 -20 1 25.256 24.519 1.634 11.245 o
2 -20 2 37.708 26.537 1.659 8.196 o
2 -20 3 24.482 21.376 1.970 11.831 o
-2 21 3 0.863 5.344 1.204 108.679 o
-2 21 2 2.162 2.638 0.940 117.984 o
-2 21 1 2.585 10.033 1.259 54.588 o
-2 21 0 0.061 9.850 1.526 75.018 o
2 21 1 2.782 6.857 1.139 67.050 o
-2 -21 -2 2.907 2.260 0.880 104.481 o
2 -22 -1 16.586 15.541 1.455 17.530 o
-2 22 0 5.352 11.522 1.665 36.507 o
-2 -22 -1 6.534 6.752 1.115 43.372 o
3 0 -8 20.896 20.047 1.989 13.442 o
3 0 -6 77.033 56.836 3.324 3.735 o
3 0 -4 222.086 237.938 4.972 1.112 o
3 0 -2 24.934 34.270 3.869 9.383 o
-3 0 -2 5.563 8.539 1.447 42.507 o
-3 0 -4 448.292 479.026 6.426 0.513 o
-3 0 -6 69.874 50.876 2.502 4.198 o
3 0 8 14.427 14.443 1.539 19.608 o
3 -1 -8 2.049 4.631 0.994 95.026 o
-3 -1 7 3.874 7.641 1.074 55.446 o
3 -1 -6 15.264 23.181 1.703 15.738 o
-3 1 5 1.249 5.571 0.977 102.411 o
3 -1 -4 7.256 12.312 1.108 32.529 o
3 -1 -3 114.803 116.483 3.459 2.411 o
-3 -1 2 0.591 0.618 1.710 200.025 o
3 -1 1 2.308 15.570 2.041 37.803 o
-3 -1 -2 255.665 236.933 3.408 1.177 o
3 -1 3 11.644 30.091 1.300 16.225 o
-3 -1 -4 134.941 104.984 1.883 2.140 o
3 -1 5 2.610 7.885 0.736 67.254 o
-3 -1 -6 50.683 43.500 1.622 5.696 o
3 1 7 4.091 7.088 0.852 57.273 o
3 1 8 3.545 4.736 0.824 73.527 o
-3 2 8 3.069 6.304 1.041 67.969 o
-3 2 7 1.714 9.846 1.125 63.108 o
3 -2 -6 87.491 88.956 2.711 2.931 o
3 -2 -5 87.659 68.003 2.051 3.332 o
3 2 -4 9.843 10.858 1.137 28.674 o
-3 -2 3 21.612 46.271 2.971 9.053 o
3 2 -2 197.984 192.762 4.836 1.509 o
3 2 -1 93.469 81.047 3.592 3.434 o
3 -2 0 229.671 401.202 8.407 1.036 o
-3 2 -1 70.389 69.452 2.723 4.270 o
-3 2 -2 70.749 65.740 1.878 4.232 o
3 -2 3 16.981 23.815 1.264 15.142 o
3 2 4 95.770 71.846 1.549 3.126 o
3 2 5 14.812 13.885 0.884 20.314 o
3 2 6 48.127 47.546 1.610 5.724 o
3 2 7 1.181 8.119 0.897 81.460 o
-3 2 -8 2.087 8.969 0.907 65.634 o
-3 -3 8 6.798 8.295 1.080 39.526 o
-3 -3 7 7.373 12.687 1.162 31.499 o
3 3 -6 6.594 10.029 1.441 36.122 o
-3 3 5 9.040 8.113 1.160 33.180 o
3 -3 -4 11.673 12.931 1.310 23.952 o
-3 -3 3 255.493 245.016 7.047 1.064 o
3 3 -2 26.822 39.467 2.231 9.215 o
-3 -3 1 75.291 95.365 3.424 3.574 o
-3 3 0 36.656 33.548 3.089 8.120 o
3 -3 1 15.022 26.734 1.724 15.280 o
-3 3 -2 107.104 66.150 2.409 3.160 o
-3 -3 -3 85.370 76.352 2.161 3.392 o
-3 -3 -4 0.080 3.722 0.635 216.143 o
-3 3 -5 1.914 15.610 0.895 44.932 o
-3 -3 -6 0.266 3.432 0.827 199.640 o
-3 3 -7 15.550 12.647 0.958 20.040 o
-3 4 8 1.371 11.967 1.114 57.369 o
-3 4 7 1.858 3.861 0.908 110.037 o
-3 -4 6 10.137 11.947 1.547 26.225 o
-3 -4 5 10.555 15.038 1.329 23.862 o
-3 -4 4 1.047 17.770 1.892 38.959 o
-3 -4 3 16.720 48.614 3.201 9.601 o
-3 -4 2 7.537 21.369 1.836 22.888 o
3 -4 -1 3.068 10.630 1.397 49.286 o
-3 4 0 27.674 34.957 1.979 9.739 o
-3 4 -1 20.103 28.105 1.705 12.796 o
-3 4 -2 312.976 284.449 5.102 0.929 o
3 4 3 46.367 41.903 1.841 6.353 o
3 4 4 26.581 28.525 1.070 10.636 o
-3 -4 -5 10.311 20.292 0.910 21.463 o
-3 4 -6 69.674 50.106 1.614 4.276 o
3 -4 7 12.337 17.169 0.953 20.905 o
3 5 -8 3.492 7.183 0.937 60.949 o
-3 -5 7 7.215 9.022 1.092 36.958 o
-3 5 6 17.691 12.925 1.656 17.611 o
3 5 -5 43.407 41.637 2.304 6.429 o
3 5 -4 4.237 15.180 1.950 33.324 o
3 5 -3 192.172 252.320 6.844 1.182 o
-3 -5 2 47.604 44.712 2.487 6.152 o
-3 5 1 153.988 126.001 2.830 2.071 o
3 5 0 518.792 821.838 7.747 0.460 o
-3 5 -1 2.255 8.100 1.129 66.469 o
3 -5 2 36.602 27.220 1.754 8.716 o
-3 5 -3 55.772 48.310 2.577 5.234 o
3 5 4 75.587 61.027 1.608 3.888 o
-3 5 -5 1.980 6.129 0.691 87.105 o
-3 5 -6 8.819 11.600 0.962 30.027 o
-3 -5 -7 9.997 12.848 0.871 26.820 o
-3 6 8 21.511 23.519 1.366 12.805 o
3 6 -7 24.408 20.673 1.415 12.291 o
3 6 -6 22.863 22.293 1.912 12.342 o
3 6 -5 8.076 12.771 2.135 27.308 o
3 6 -4 196.802 207.436 5.976 1.217 o
-3 -6 3 297.313 416.887 9.721 0.703 o
3 6 -2 266.705 297.905 4.798 0.971 o
3 6 -1 29.790 33.081 1.488 9.511 o
3 6 1 168.251 148.575 2.582 1.774 o
3 -6 2 320.025 331.656 5.999 0.813 o
-3 6 -3 300.651 350.379 7.472 0.758 o
3 6 4 112.093 118.331 2.814 2.255 o
-3 -6 -4 118.765 146.682 4.923 1.922 o
3 6 5 13.278 12.138 0.857 22.869 o
-3 6 -6 35.004 39.181 1.395 7.668 o
3 -6 7 27.477 25.948 1.056 10.572 o
-3 -7 8 11.459 8.953 1.289 26.979 o
3 7 -7 10.048 11.250 1.412 27.166 o
-3 7 7 11.719 14.124 2.749 20.151 o
3 7 -6 10.411 17.600 2.690 19.880 o
-3 -7 5 19.400 47.316 3.041 9.137 o
3 7 -4 142.762 120.388 4.656 1.881 o
-3 -7 3 19.839 22.007 2.748 13.094 o
3 7 -2 117.585 91.447 2.697 2.577 o
3 7 -1 54.028 57.737 1.829 5.206 o
-3 -7 0 232.146 260.740 3.920 1.141 o
-3 -7 -1 106.637 93.655 2.060 2.776 o
-3 -7 -2 20.388 19.701 1.152 14.584 o
-3 7 -3 89.469 77.755 3.470 3.128 o
3 -7 4 6.596 11.348 1.521 34.031 o
3 -7 5 12.586 11.206 0.946 24.237 o
-3 -7 -6 17.225 18.843 1.037 16.331 o
-3 7 -7 14.135 9.576 0.898 23.270 o
-3 -8 7 5.419 12.252 1.898 34.227 o
3 -8 -7 8.231 13.818 2.764 24.103 o
3 8 -6 1.849 9.496 2.419 48.675 o
3 8 -5 2.113 10.318 1.991 49.853 o
3 8 -4 23.059 45.003 2.944 8.761 o
3 8 -3 19.679 25.984 2.007 12.896 o
3 8 -2 70.747 77.866 2.222 3.788 o
3 8 -1 127.198 129.265 2.577 2.152 o
-3 8 0 347.834 389.798 5.136 0.732 o
3 8 1 40.591 37.105 1.370 7.364 o
3 8 2 77.907 68.052 1.747 3.742 o
3 -8 3 25.436 25.184 2.381 10.926 o
3 -8 4 19.242 29.281 2.054 12.298 o
3 8 5 27.550 18.926 1.478 11.579 o
-3 8 -6 5.223 11.739 0.856 39.666 o
-3 8 -7 2.244 5.567 0.757 86.598 o
3 9 -7 1.093 4.868 1.655 94.969 o
3 9 -6 14.170 12.416 2.612 19.093 o
3 9 -5 1.576 4.058 1.630 94.312 o
-3 -9 4 109.243 89.820 4.097 2.497 o
-3 9 3 55.069 54.541 2.461 5.003 o
3 -9 -2 61.570 56.225 1.873 4.693 o
3 9 -1 5.911 7.175 0.962 46.166 o
3 -9 0 136.545 87.396 2.842 2.329 o
3 9 1 13.622 17.265 1.072 19.814 o
-3 -9 -2 12.195 9.038 0.877 26.663 o
-3 -9 -3 62.349 54.840 2.111 4.593 o
-3 9 -4 3.642 2.607 1.435 77.682 o
-3 9 -5 0.414 6.197 1.700 93.769 o
-3 9 -6 18.382 13.938 0.981 17.246 o
3 -9 7 4.107 1.710 1.115 82.796 o
3 10 -7 72.240 67.959 3.872 3.541 o
3 10 -6 22.921 23.876 3.253 11.081 o
3 10 -5 26.666 31.145 2.667 9.578 o
3 -10 -4 15.771 31.210 2.091 13.190 o
-3 10 4 17.458 26.013 3.721 12.074 o
3 -10 -3 323.430 426.483 6.571 0.623 o
-3 10 2 94.742 80.996 2.160 3.017 o
-3 10 1 319.791 293.076 4.156 0.818 o
-3 10 0 127.401 147.101 3.020 1.957 o
-3 -10 -1 191.775 182.930 3.085 1.368 o
3 10 2 61.239 53.891 1.542 4.748 o
-3 10 -3 212.352 193.143 3.737 1.183 o
3 -10 4 8.509 15.908 1.345 26.029 o
3 -10 5 54.325 29.780 2.604 5.880 o
-3 10 -6 6.251 8.901 1.202 39.941 o
3 -10 7 21.230 15.818 1.829 14.392 o
-3 -11 7 0.620 2.963 1.552 141.322 o
3 11 -6 6.039 13.848 2.576 28.125 o
3 11 -5 16.637 23.274 2.394 14.326 o
3 -11 -4 1.954 11.664 1.606 50.593 o
-3 11 4 2.134 4.773 2.627 58.740 o
3 11 -3 0.944 5.008 1.193 111.434 o
-3 11 2 3.016 11.468 1.031 49.276 o
-3 -11 1 11.729 20.364 1.144 19.930 o
3 11 0 0.654 10.906 1.174 67.565 o
3 11 1 1.593 4.632 0.898 107.218 o
-3 11 -2 7.527 14.274 1.037 29.846 o
3 11 3 49.530 43.350 1.879 5.836 o
-3 -11 -4 5.673 13.218 1.020 35.477 o
3 -11 5 5.689 9.509 1.842 37.775 o
-3 11 -6 0.764 9.350 1.795 65.561 o
-3 -12 7 13.530 15.364 2.191 19.050 o
-3 -12 6 18.695 32.566 3.707 10.596 o
-3 -12 5 21.784 19.299 1.611 13.532 o
3 12 -4 0.476 8.416 1.149 86.257 o
3 12 -3 34.292 40.196 2.068 7.638 o
3 -12 -2 18.403 21.018 1.191 15.057 o
-3 -12 1 76.192 85.743 2.171 3.373 o
3 12 0 0.005 13.873 1.391 57.923 o
-3 -12 -1 35.817 37.943 1.569 7.745 o
-3 12 -2 0.020 9.990 1.094 81.932 o
3 -12 3 47.154 57.559 2.070 5.366 o
-3 12 -4 6.468 10.035 0.874 38.361 o
3 -12 5 24.147 19.144 1.071 12.831 o
-3 12 -6 0.288 4.413 1.698 118.567 o
-3 -13 6 1.529 5.425 2.574 61.893 o
-3 13 5 3.533 7.239 1.212 58.256 o
3 13 -4 30.660 34.114 1.580 8.822 o
3 13 -3 3.194 5.622 1.284 67.571 o
3 13 -2 65.311 62.768 1.899 4.207 o
3 13 -1 0.882 13.976 1.189 53.282 o
-3 13 0 79.111 83.081 2.597 3.293 o
3 -13 1 9.057 13.348 1.177 27.618 o
-3 -13 -2 59.981 39.875 1.724 5.206 o
-3 13 -3 21.262 38.391 1.857 10.311 o
-3 13 -4 0.726 5.472 0.802 122.027 o
-3 13 -5 9.385 6.257 0.737 35.575 o
3 -13 6 4.111 3.321 1.724 63.839 o
-3 14 6 20.176 18.000 2.233 14.037 o
3 -14 -5 0.715 8.778 1.111 80.436 o
-3 -14 4 48.301 53.571 1.872 5.414 o
3 14 -3 54.845 52.998 2.445 4.956 o
3 14 -2 117.473 94.435 2.414 2.346 o
3 14 -1 10.658 11.159 1.156 26.840 o
3 14 0 148.466 168.773 4.218 1.557 o
-3 -14 -1 52.908 46.489 1.797 5.433 o
-3 -14 -2 134.841 123.943 2.830 1.899 o
-3 -14 -3 82.014 69.369 2.480 3.365 o
3 -14 4 25.417 24.527 1.249 11.367 o
-3 14 -5 2.754 5.723 0.887 76.565 o
-3 14 -6 20.006 18.959 2.584 13.554 o
3 15 -6 17.453 15.309 3.248 14.856 o
3 -15 -5 5.013 3.669 0.885 63.495 o
-3 15 4 43.508 39.703 1.606 6.534 o
-3 -15 3 7.733 24.823 1.773 20.623 o
-3 -15 2 191.585 173.932 3.420 1.277 o
3 15 -1 5.171 6.399 1.021 51.606 o
3 -15 0 75.867 94.494 2.918 3.136 o
3 15 1 15.684 16.044 1.269 18.287 o
3 -15 2 67.675 55.928 2.003 4.214 o
-3 15 -3 1.346 5.623 1.203 94.742 o
-3 -15 -4 12.090 15.451 1.136 21.927 o
3 15 5 0.074 0.034 0.779 1199.650 o
3 -16 -5 22.064 21.608 1.320 13.015 o
-3 16 4 23.534 20.277 1.234 12.770 o
-3 16 3 64.712 55.116 2.507 4.308 o
3 16 -2 25.756 30.418 1.575 10.322 o
3 -16 -1 51.501 43.683 1.821 5.613 o
3 16 0 43.850 45.140 2.210 6.157 o
3 -16 1 64.157 47.985 1.943 4.612 o
3 -16 2 12.698 23.653 1.445 17.402 o
-3 16 -3 35.493 37.048 1.973 7.643 o
3 -16 4 6.431 8.281 0.967 41.297 o
3 -16 5 4.991 4.179 1.398 57.169 o
-3 -17 5 0.310 4.026 1.050 161.513 o
-3 17 4 3.951 8.107 0.913 54.342 o
-3 -17 3 0.905 7.313 1.184 87.676 o
-3 -17 2 0.415 8.772 1.099 85.205 o
-3 -17 1 11.742 12.805 1.212 23.894 o
-3 -17 0 33.327 35.589 1.886 8.134 o
-3 17 -1 1.326 1.627 0.944 179.824 o
-3 17 -2 16.587 13.764 1.249 18.457 o
3 17 3 1.730 4.658 1.171 97.512 o
3 17 4 12.301 8.890 1.198 25.881 o
3 -17 5 1.065 -0.786 1.128 275.510 o
-3 -18 5 2.577 6.309 1.065 73.045 o
3 18 -4 0.834 7.014 0.909 96.904 o
3 18 -3 2.571 7.499 1.248 64.801 o
-3 -18 2 0.409 2.427 0.866 232.742 o
-3 -18 1 20.949 21.398 1.406 13.522 o
-3 18 0 2.443 9.693 1.498 54.636 o
3 -18 1 31.564 31.716 1.717 8.822 o
-3 -18 -2 0.078 5.225 1.017 144.431 o
3 -18 3 10.350 18.845 1.662 21.210 o
-3 18 -4 2.227 12.554 1.323 48.728 o
3 19 -4 6.631 5.560 0.855 46.733 o
3 -19 -3 25.690 14.127 1.532 13.016 o
3 19 -2 5.855 6.565 1.003 47.454 o
-3 19 1 7.038 7.914 1.029 39.567 o
-3 19 0 15.645 24.768 1.905 14.849 o
-3 19 -1 15.284 12.933 1.297 19.846 o
-3 -19 -2 25.219 19.870 1.507 12.097 o
-3 -19 -3 13.695 10.846 1.560 22.163 o
3 20 -3 23.027 18.479 1.688 13.080 o
-3 -20 2 32.672 30.417 1.625 8.729 o
3 -20 -1 21.372 19.490 1.378 13.751 o
3 -20 0 37.286 43.529 2.267 6.862 o
-3 20 -1 20.856 22.299 1.581 13.235 o
3 -20 2 26.541 25.858 1.660 10.647 o
-3 -20 -3 13.496 14.006 1.644 20.544 o
3 -21 -2 2.902 4.105 0.920 85.728 o
3 21 -1 7.221 6.237 1.030 41.998 o
-3 21 0 4.982 7.849 1.357 46.611 o
3 -21 1 10.355 8.522 1.236 29.477 o
-3 21 -2 0.877 3.505 0.991 148.597 o
3 -22 0 59.597 51.880 2.755 4.575 o
-4 0 8 31.500 24.044 2.108 9.492 o
4 0 -6 106.146 78.230 4.160 2.609 o
4 0 -4 485.099 531.828 9.200 0.467 o
-4 0 -2 231.706 184.600 5.305 1.283 o
-4 0 -4 81.507 77.185 2.467 3.345 o
4 0 6 40.679 20.733 1.699 8.261 o
4 -1 -8 1.956 4.196 0.928 102.971 o
-4 -1 7 4.392 8.731 1.068 49.040 o
4 1 -6 6.044 10.300 1.562 36.834 o
-4 1 5 3.222 5.108 1.124 72.021 o
4 1 -4 1.713 8.328 1.276 68.882 o
4 1 -3 4.219 5.710 2.649 44.231 o
4 -1 2 2.687 6.943 1.339 65.544 o
4 -1 3 38.774 40.629 1.755 7.215 o
-4 -1 -4 28.758 32.044 1.179 9.621 o
-4 -1 -5 2.287 9.260 0.837 63.053 o
-4 1 -6 6.731 7.133 0.895 42.684 o
-4 1 -7 14.640 16.681 0.991 18.987 o
-4 2 8 11.190 11.816 1.154 25.369 o
-4 2 7 3.689 10.636 1.138 47.324 o
-4 2 6 83.278 89.553 3.078 2.994 o
4 2 -5 2.170 5.084 1.115 86.656 o
4 2 -4 136.385 122.664 3.360 1.984 o
4 2 -3 85.216 68.422 4.380 3.405 o
-4 -2 2 474.436 476.791 9.014 0.590 o
-4 2 -1 44.409 40.130 3.024 6.599 o
-4 2 -2 421.123 411.344 7.135 0.642 o
4 -2 3 17.280 19.018 1.464 16.180 o
-4 -2 -4 1.521 19.108 1.003 39.129 o
4 -2 5 4.735 5.772 0.761 58.009 o
-4 2 -6 41.460 36.651 1.476 6.980 o
-4 2 -7 1.657 5.675 0.727 96.758 o
4 -3 -8 3.696 5.069 0.938 68.924 o
-4 3 7 46.657 41.478 1.827 6.081 o
-4 3 6 18.645 15.948 1.716 15.928 o
4 3 -5 33.871 36.559 1.750 8.071 o
4 3 -4 0.016 2.923 1.364 194.235 o
4 3 -3 195.529 211.793 7.180 1.264 o
-4 -3 2 281.122 233.004 6.279 1.058 o
4 3 -1 304.835 234.279 6.747 1.056 o
4 -3 1 291.120 424.665 7.635 0.783 o
4 -3 2 3.871 6.205 1.368 58.486 o
-4 3 -3 272.196 257.959 4.782 0.941 o
-4 -3 -4 7.299 17.247 1.043 27.444 o
-4 3 -5 44.241 36.160 1.312 6.759 o
4 -3 6 13.241 21.241 1.186 18.121 o
4 -3 7 26.293 26.326 1.205 10.805 o
4 -4 -8 9.736 10.272 1.136 29.156 o
4 -4 -7 8.248 13.129 1.302 28.908 o
4 -4 -6 206.312 220.892 4.867 1.069 o
4 4 -5 7.541 24.325 2.248 20.270 o
4 4 -4 287.741 422.453 7.439 0.672 o
-4 -4 3 88.686 91.820 4.731 2.935 o
4 4 -2 1061.220 1174.610 15.790 0.249 o
4 4 -1 215.837 230.264 5.757 1.260 o
4 -4 0 1167.360 1658.750 22.068 0.210 o
-4 4 -1 116.982 119.817 3.746 2.358 o
4 -4 2 359.071 315.874 6.009 0.770 o
4 -4 3 78.777 96.612 3.619 3.104 o
-4 -4 -4 142.808 162.635 2.848 1.662 o
-4 -4 -5 21.029 13.038 0.956 15.951 o
-4 4 -6 20.236 21.168 1.208 13.993 o
4 -4 7 7.807 11.285 1.038 32.395 o
-4 -4 -7 8.349 11.376 1.548 29.802 o
4 5 -8 0.983 5.200 1.056 111.701 o
4 -5 -7 3.102 1.934 1.187 97.096 o
-4 5 7 3.117 -0.884 2.678 70.324 o
4 -5 -6 5.216 7.168 1.655 45.235 o
4 5 -5 1.536 9.433 1.884 57.564 o
-4 -5 4 16.439 23.069 2.077 14.891 o
4 5 -3 199.551 198.626 7.054 1.262 o
4 5 -2 88.235 75.957 3.214 3.312 o
4 5 -1 165.513 165.344 3.730 1.680 o
4 5 0 24.936 32.063 1.987 10.490 o
4 -5 1 257.094 231.361 5.307 1.103 o
-4 5 -2 39.909 33.232 1.871 7.610 o
-4 5 -3 117.494 92.181 3.740 2.428 o
4 -5 4 3.530 14.392 1.355 39.151 o
-4 -5 -4 3.574 11.526 2.831 34.700 o
-4 -5 -5 2.472 10.543 0.904 56.111 o
4 -5 6 1.104 5.960 0.876 103.222 o
4 -5 7 10.079 20.922 1.281 20.903 o
-4 -5 -7 10.634 15.968 1.706 22.424 o
-4 6 8 11.276 7.828 1.175 28.515 o
4 6 -7 44.752 36.079 1.875 6.547 o
4 6 -6 16.194 21.080 2.708 14.758 o
4 6 -5 7.511 12.843 1.964 28.781 o
4 6 -4 33.483 45.048 2.801 7.248 o
-4 -6 3 418.934 525.865 11.753 0.505 o
4 -6 -2 13.224 21.709 1.752 17.657 o
4 6 -1 356.691 404.787 5.654 0.708 o
4 -6 0 120.081 141.941 3.249 2.140 o
-4 6 -1 223.604 215.139 4.121 1.215 o
-4 6 -3 231.986 244.767 6.461 1.017 o
-4 6 -4 95.216 65.679 2.842 3.110 o
4 6 5 12.032 12.968 1.045 23.654 o
4 -6 6 8.560 11.519 1.033 30.493 o
-4 6 -7 4.881 8.303 0.928 48.262 o
-4 -7 7 1.789 5.957 1.749 73.634 o
4 -7 -7 3.484 13.012 3.140 30.981 o
-4 -7 6 39.365 49.084 3.813 6.006 o
-4 -7 5 8.839 11.454 2.050 27.410 o
-4 -7 4 2.659 7.263 1.819 58.264 o
4 7 -3 102.956 84.003 4.521 2.714 o
-4 -7 2 25.167 31.662 1.780 10.437 o
4 7 -1 2.218 3.963 1.091 96.710 o
4 7 0 40.983 55.855 2.063 6.128 o
4 -7 1 15.622 20.082 1.299 17.026 o
4 -7 2 17.049 35.890 1.918 12.013 o
-4 7 -3 11.133 13.374 1.921 23.166 o
-4 7 -4 50.450 48.850 2.481 5.439 o
4 7 5 2.601 12.182 1.106 49.094 o
-4 7 -6 20.748 23.871 1.288 13.111 o
-4 7 -7 3.702 8.313 0.907 55.322 o
4 8 -7 5.954 7.083 1.855 40.979 o
4 8 -6 4.473 16.656 2.693 27.861 o
-4 -8 5 35.670 21.566 2.570 8.848 o
-4 -8 4 10.788 22.160 2.385 18.259 o
4 8 -3 25.878 35.339 2.686 9.371 o
4 -8 -2 104.155 112.280 2.951 2.486 o
4 8 -1 36.684 45.096 1.692 7.199 o
4 8 0 9.251 25.891 1.680 19.049 o
-4 8 -1 65.092 49.573 1.711 4.729 o
4 8 2 48.778 40.110 1.615 6.178 o
-4 8 -3 10.537 10.494 1.860 26.095 o
4 -8 4 2.032 3.090 1.234 107.013 o
-4 8 -5 13.408 10.777 1.545 22.628 o
-4 8 -6 2.439 10.059 1.058 57.030 o
-4 8 -7 6.156 5.447 1.420 46.407 o
4 9 -7 4.248 11.877 2.100 37.001 o
4 9 -6 23.756 21.045 2.973 11.498 o
4 9 -5 6.832 6.678 2.016 37.755 o
-4 -9 4 0.858 4.959 1.937 89.485 o
4 9 -3 14.458 19.373 2.008 17.234 o
4 9 -2 7.188 6.341 1.130 41.782 o
-4 -9 1 7.501 22.259 1.324 23.100 o
4 9 0 17.011 20.451 1.400 15.943 o
-4 9 -1 3.183 12.975 1.026 44.773 o
-4 -9 -2 25.977 30.376 1.443 10.435 o
-4 9 -3 3.188 3.816 1.593 72.945 o
-4 9 -4 35.049 35.293 2.195 7.849 o
-4 9 -5 5.096 4.566 1.406 55.079 o
-4 9 -6 18.119 20.658 1.420 15.021 o
4 -9 7 0.319 4.271 2.399 88.040 o
-4 9 -7 1.162 5.323 2.277 72.788 o
-4 -10 7 52.712 60.324 3.668 4.598 o
4 10 -6 13.604 22.619 3.066 15.185 o
4 10 -5 42.441 31.130 2.887 6.954 o
-4 -10 4 5.031 5.423 1.964 47.871 o
4 -10 -4 6.726 12.552 3.990 22.181 o
-4 -10 3 177.124 182.219 4.769 1.353 o
4 -10 -2 20.846 17.131 1.364 14.786 o
4 10 -1 59.711 59.446 1.925 4.644 o
4 10 0 31.430 38.500 2.060 8.296 o
-4 10 -1 95.542 77.228 1.993 3.034 o
-4 -10 -2 4.825 12.572 1.115 38.862 o
-4 -10 -3 98.754 84.499 2.725 2.776 o
-4 10 -4 10.186 13.557 1.677 24.671 o
-4 10 -5 15.899 23.505 2.017 14.973 o
-4 10 -6 1.669 5.923 1.748 75.324 o
4 11 -7 0.132 1.481 1.476 239.944 o
4 11 -6 4.780 14.411 2.646 29.615 o
-4 -11 5 18.810 41.614 3.206 9.776 o
4 11 -4 33.785 17.498 2.503 9.701 o
4 -11 -4 34.916 30.274 2.993 8.026 o
4 11 -3 10.119 12.564 1.642 25.611 o
4 11 -2 3.044 15.709 1.312 38.713 o
-4 -11 1 12.322 21.152 1.308 18.892 o
-4 -11 0 101.464 73.445 2.508 2.926 o
-4 -11 -1 3.591 7.145 0.950 60.359 o
-4 -11 -2 6.614 15.476 1.098 30.299 o
4 11 3 58.300 67.042 2.435 4.354 o
4 -11 4 1.409 5.430 1.113 97.449 o
-4 11 -5 6.727 1.585 1.215 55.814 o
-4 11 -6 2.815 4.318 1.709 72.082 o
-4 -12 7 19.301 20.260 2.507 13.636 o
4 12 -6 0.643 2.492 2.000 120.812 o
4 -12 -5 62.868 69.012 3.148 3.977 o
-4 -12 4 68.642 72.852 3.092 3.704 o
-4 12 4 69.931 65.278 5.019 3.626 o
4 -12 -3 97.589 109.956 3.403 2.479 o
4 12 -2 68.188 56.847 2.078 4.221 o
4 12 -1 116.548 120.081 2.734 2.177 o
4 12 0 28.730 27.364 1.881 9.980 o
-4 -12 -1 123.070 116.363 2.675 2.120 o
4 12 2 45.417 36.979 1.501 6.585 o
4 12 3 14.362 9.758 1.337 22.471 o
-4 12 -4 23.817 17.216 1.186 13.347 o
-4 12 -5 4.705 9.950 1.614 41.698 o
-4 12 -6 8.793 15.656 2.408 23.248 o
-4 -13 6 0.629 15.874 3.727 29.918 o
4 -13 -5 30.284 32.319 1.969 8.928 o
4 13 -4 10.977 13.661 1.370 24.084 o
4 -13 -3 66.918 71.731 2.818 3.825 o
4 13 -2 7.376 12.645 1.235 31.427 o
4 13 -1 208.535 185.585 3.540 1.201 o
-4 13 0 214.475 234.889 5.152 1.051 o
4 -13 1 51.584 44.952 1.811 5.596 o
-4 -13 -2 39.105 35.133 1.544 7.428 o
4 -13 3 35.876 36.887 1.867 7.656 o
4 13 4 96.185 78.817 2.049 2.843 o
-4 13 -5 7.383 7.379 1.081 39.124 o
-4 13 -6 54.602 28.588 3.219 5.714 o
4 14 -6 3.375 7.955 2.454 44.699 o
4 14 -5 15.606 16.728 1.514 17.776 o
-4 14 4 0.362 2.810 1.051 200.726 o
4 14 -3 115.940 98.933 3.316 2.271 o
-4 -14 2 3.759 10.543 1.122 47.336 o
4 14 -1 30.703 30.027 1.581 9.275 o
-4 -14 0 35.722 34.050 2.097 7.886 o
4 14 1 5.101 9.467 1.183 43.416 o
-4 14 -2 8.536 9.326 1.073 33.034 o
4 -14 3 22.265 17.284 1.476 13.864 o
-4 14 -4 0.431 5.658 0.844 127.740 o
4 14 5 0.510 6.077 1.040 113.032 o
4 15 -6 0.892 5.255 1.731 92.715 o
4 15 -5 7.686 5.982 1.091 40.512 o
4 -15 -4 0.648 4.723 0.949 133.791 o
4 15 -3 3.371 9.961 1.401 49.119 o
4 -15 -2 16.701 20.885 1.396 15.815 o
4 15 -1 8.904 12.346 1.205 28.689 o
4 15 0 71.865 74.430 2.650 3.600 o
-4 -15 -1 7.425 16.418 1.315 27.392 o
4 15 2 55.165 54.218 1.957 4.919 o
-4 15 -3 19.439 25.130 1.707 13.174 o
4 -15 4 30.067 26.573 1.297 9.793 o
-4 15 -5 2.548 -1.001 1.271 138.911 o
4 16 -5 22.175 18.563 1.397 13.586 o
4 16 -4 33.294 27.751 1.499 8.926 o
-4 -16 3 36.513 42.027 2.379 7.057 o
4 16 -2 4.357 9.015 1.080 48.418 o
-4 -16 1 26.668 29.897 1.614 10.146 o
4 16 0 68.236 64.900 2.517 3.925 o
4 -16 1 19.021 18.010 1.351 15.364 o
4 -16 2 3.176 7.873 1.041 59.949 o
-4 16 -3 45.422 60.204 2.383 5.272 o
-4 16 -4 12.293 15.977 1.129 21.403 o
-4 16 -5 18.300 14.574 2.111 16.063 o
-4 -17 5 0.276 1.572 0.800 337.200 o
4 17 -4 12.741 11.743 1.075 23.438 o
4 17 -3 7.261 8.891 1.346 36.157 o
4 17 -2 24.978 18.740 1.314 12.506 o
4 17 -1 4.528 13.661 1.233 37.527 o
4 17 0 33.372 33.560 1.903 8.287 o
4 -17 1 1.567 5.365 0.987 97.467 o
-4 17 -2 27.651 20.749 1.389 11.227 o
-4 17 -3 28.017 27.765 1.867 9.952 o
-4 17 -4 12.526 9.476 1.270 24.981 o
4 18 -4 4.347 7.111 0.920 54.990 o
4 18 -3 2.379 23.001 1.818 29.087 o
4 18 -2 1.456 5.739 0.923 97.073 o
4 18 -1 10.928 22.179 1.443 19.349 o
4 18 0 15.117 19.172 1.738 17.024 o
-4 18 -1 3.607 4.868 0.956 70.827 o
-4 18 -2 0.001 6.752 1.041 117.943 o
-4 18 -3 2.781 11.146 1.385 49.153 o
-4 18 -4 9.946 10.841 1.925 26.374 o
4 19 -4 15.831 11.703 1.092 20.077 o
-4 -19 3 16.845 12.144 1.485 18.637 o
4 19 -2 42.193 29.414 1.626 7.311 o
-4 -19 1 7.524 12.621 1.178 31.180 o
4 19 0 4.565 6.016 1.165 55.650 o
-4 19 -1 5.256 6.343 0.997 51.316 o
-4 19 -2 20.387 18.415 1.362 14.476 o
-4 19 -3 20.767 20.749 1.693 13.529 o
4 20 -3 14.187 19.173 1.677 17.694 o
-4 -20 2 18.945 19.482 1.390 14.904 o
4 20 -1 4.783 5.899 0.965 55.917 o
4 -20 0 26.715 39.817 2.318 8.710 o
4 20 1 7.003 14.819 1.242 29.767 o
-4 20 -2 9.874 10.582 1.157 28.559 o
-4 -21 2 0.223 1.278 0.747 408.681 o
4 21 -1 0.649 3.007 0.916 180.455 o
-4 21 0 13.315 14.163 1.699 20.565 o
-4 21 -1 1.531 -0.447 0.759 255.773 o
-5 0 8 20.933 25.598 2.067 12.237 o
-5 0 6 108.326 77.940 4.514 2.541 o
5 0 -4 339.965 358.048 7.812 0.667 o
5 0 2 85.656 94.565 4.343 2.975 o
5 0 4 92.478 88.865 3.096 2.845 o
-5 0 -6 9.820 14.189 1.609 24.823 o
-5 -1 8 1.275 1.836 0.907 178.333 o
5 -1 -7 1.776 6.189 1.031 85.331 o
5 1 -6 50.050 55.975 2.744 5.102 o
-5 -1 5 0.392 6.627 1.353 100.232 o
5 -1 -4 35.469 33.715 2.310 7.972 o
-5 -1 3 59.035 60.170 4.767 4.364 o
5 -1 1 132.609 109.250 5.538 2.160 o
-5 1 -2 3.602 11.106 1.642 43.773 o
5 1 3 184.589 186.349 4.242 1.345 o
-5 1 -4 21.781 23.899 1.273 12.810 o
-5 -1 -5 21.986 21.652 1.114 13.201 o
5 1 6 5.491 9.241 1.011 42.946 o
5 1 7 23.213 19.929 1.547 12.787 o
-5 -1 -7 24.729 23.588 1.738 11.495 o
5 -2 -8 3.815 6.064 1.038 62.172 o
5 -2 -7 2.961 13.600 1.472 42.081 o
-5 2 7 3.196 9.646 3.004 37.060 o
-5 2 6 59.447 52.493 2.781 4.644 o
-5 2 5 12.433 9.927 1.421 24.675 o
-5 -2 4 17.484 14.880 2.126 16.664 o
-5 -2 3 3.457 7.978 2.872 40.342 o
5 -2 1 224.649 215.857 6.974 1.184 o
-5 2 -2 67.395 66.018 3.132 4.076 o
5 2 3 152.955 156.093 3.888 1.639 o
-5 -2 -4 0.690 2.180 0.860 216.292 o
5 2 5 110.851 76.485 1.962 2.609 o
5 2 6 9.674 23.094 1.284 20.230 o
5 2 7 26.518 21.981 1.606 11.255 o
-5 -2 -7 29.082 19.119 1.572 10.950 o
5 3 -8 1.617 4.911 1.037 100.205 o
-5 -3 7 7.565 8.813 1.358 35.356 o
-5 3 7 10.663 14.287 3.357 19.521 o
-5 3 6 0.059 6.915 1.660 94.870 o
-5 -3 5 5.242 7.986 1.698 43.088 o
-5 -3 4 19.951 19.324 2.156 14.074 o
5 3 -3 101.668 104.279 5.591 2.487 o
5 3 -2 95.586 64.145 3.680 3.251 o
-5 3 0 72.941 62.042 4.202 3.947 o
-5 3 -1 27.391 42.496 3.183 8.293 o
5 -3 2 43.805 33.253 2.290 7.006 o
5 3 3 77.342 72.727 3.000 3.529 o
-5 3 -4 18.774 21.506 1.289 14.649 o
5 -3 5 2.273 10.425 0.976 57.497 o
-5 3 -6 13.167 8.985 1.045 24.802 o
5 3 7 11.248 11.071 1.035 26.027 o
-5 -3 -7 23.072 23.531 2.344 11.703 o
-5 -4 8 10.242 7.904 1.158 30.506 o
5 4 -7 9.723 8.169 1.721 29.816 o
-5 4 7 12.181 10.598 2.313 22.561 o
5 4 -6 86.545 63.187 3.397 3.270 o
5 4 -5 13.286 14.750 1.892 20.137 o
5 4 -4 44.769 44.703 2.784 6.076 o
5 4 -3 27.424 54.566 3.905 7.026 o
5 4 -2 40.064 35.518 2.909 7.178 o
5 4 -1 41.401 40.648 3.371 6.640 o
5 -4 0 70.799 91.049 4.301 3.430 o
-5 4 -1 31.256 40.549 2.742 8.021 o
-5 4 -2 0.083 12.665 1.576 60.011 o
-5 4 -3 52.677 81.326 3.892 4.149 o
5 4 4 1.105 6.320 1.109 94.654 o
-5 -4 -4 1.331 26.274 3.709 21.419 o
5 4 5 50.935 49.604 1.704 5.407 o
5 4 6 7.354 9.243 1.033 36.371 o
5 4 7 14.951 13.262 1.088 20.165 o
-5 -4 -7 15.765 9.067 1.867 20.466 o
5 5 -7 4.972 9.058 1.730 41.703 o
-5 5 7 6.964 10.944 2.298 30.378 o
5 5 -6 3.490 1.597 2.049 73.144 o
-5 -5 5 6.409 16.008 1.974 27.807 o
5 5 -4 0.223 8.284 1.682 80.136 o
-5 -5 3 37.135 44.221 3.620 6.683 o
5 5 -2 1.841 2.125 1.820 102.773 o
5 5 -1 34.723 26.333 2.120 8.947 o
-5 5 0 18.634 44.801 3.073 9.695 o
-5 5 -1 34.016 28.871 2.314 8.734 o
-5 5 -2 11.129 12.004 1.557 24.862 o
-5 5 -3 2.045 3.553 1.553 92.567 o
5 5 4 4.442 10.463 1.296 43.518 o
-5 -5 -5 9.602 7.279 1.037 33.041 o
5 -5 6 0.291 2.792 0.848 226.992 o
5 -5 7 0.031 0.871 0.718 646.625 o
-5 -5 -7 0.065 4.889 1.192 144.195 o
5 6 -7 71.306 56.019 3.410 3.873 o
5 6 -6 29.766 43.968 3.566 7.444 o
5 6 -5 44.618 55.249 3.145 5.475 o
5 6 -4 200.875 165.476 4.982 1.288 o
-5 -6 3 207.324 280.041 8.734 0.986 o
5 6 -2 123.207 100.517 4.014 2.297 o
5 -6 -1 82.168 73.526 2.790 3.470 o
5 -6 0 738.895 1137.590 12.103 0.260 o
5 -6 1 13.412 12.458 1.753 21.551 o
5 -6 2 152.536 133.105 3.999 1.764 o
-5 6 -3 8.791 33.253 2.597 15.505 o
-5 6 -4 185.228 151.059 4.319 1.387 o
5 6 5 4.475 9.753 1.140 45.700 o
5 6 6 55.348 51.516 1.882 4.963 o
5 -6 7 0.531 1.235 1.411 218.912 o
-5 6 -7 1.637 2.091 1.054 143.442 o
5 7 -7 5.077 11.805 2.032 35.093 o
5 7 -6 35.816 31.698 3.226 7.640 o
-5 -7 5 13.304 12.349 2.045 21.026 o
-5 -7 4 67.833 55.943 3.153 4.165 o
5 7 -3 15.517 20.708 3.018 14.913 o
-5 -7 2 55.471 52.517 2.333 5.080 o
5 7 -1 6.200 20.072 1.703 25.632 o
-5 7 -1 0.712 4.645 1.348 117.853 o
-5 7 -2 26.783 22.786 1.842 11.165 o
-5 7 -3 36.452 35.322 2.723 7.547 o
-5 7 -4 83.129 82.857 3.319 3.094 o
5 7 5 0.009 5.115 1.141 144.223 o
5 -7 6 19.300 21.514 1.439 14.192 o
-5 -8 7 0.137 4.654 1.663 121.282 o
-5 -8 6 2.727 3.200 2.035 72.883 o
-5 -8 5 3.045 4.655 1.714 67.779 o
5 8 -4 4.039 25.446 2.397 23.012 o
5 8 -3 14.299 29.106 3.167 13.266 o
5 -8 -2 3.700 13.209 1.432 40.347 o
-5 8 1 7.921 6.787 1.203 38.147 o
-5 8 0 23.606 38.317 2.051 9.802 o
-5 -8 -1 23.942 18.107 1.328 13.217 o
-5 8 -2 33.657 39.641 2.185 7.782 o
5 -8 3 18.855 26.235 2.411 12.768 o
-5 8 -4 5.746 20.989 1.932 24.955 o
-5 8 -5 1.676 4.672 1.265 96.217 o
5 -8 6 26.895 30.916 1.698 9.877 o
5 9 -7 0.518 -1.587 1.587 266.178 o
-5 -9 6 13.871 12.582 2.458 19.547 o
-5 -9 5 0.822 2.529 1.708 132.065 o
-5 -9 4 22.856 21.387 2.530 12.136 o
5 -9 -3 0.721 9.773 1.920 62.081 o
5 -9 -2 23.083 26.693 1.768 11.668 o
-5 9 1 8.184 10.390 1.228 32.305 o
-5 -9 0 237.793 282.582 4.826 0.943 o
5 -9 1 13.214 6.681 1.119 26.562 o
5 9 2 5.315 14.801 1.392 33.245 o
-5 9 -3 15.333 20.176 2.323 15.986 o
-5 9 -4 49.928 47.865 2.692 5.437 o
-5 9 -5 13.670 9.363 1.472 23.265 o
-5 9 -6 15.710 18.087 1.712 16.998 o
5 10 -7 45.371 47.494 3.573 5.565 o
-5 -10 6 13.173 13.550 2.606 19.422 o
5 10 -5 56.839 51.704 3.487 4.714 o
-5 -10 4 9.769 14.054 2.225 23.616 o
-5 10 3 288.011 272.446 6.149 0.805 o
-5 10 2 33.496 21.570 1.592 9.691 o
5 -10 -1 196.627 185.433 3.537 1.281 o
5 10 1 255.300 267.876 4.158 0.907 o
5 -10 2 2.058 11.120 1.203 54.933 o
5 -10 3 216.085 185.360 6.468 1.123 o
-5 10 -4 7.708 7.723 1.580 35.703 o
-5 10 -5 38.730 35.057 2.335 7.247 o
-5 10 -6 1.384 5.752 1.552 84.831 o
-5 -11 6 0.705 0.953 1.842 163.764 o
5 11 -5 41.724 50.782 3.535 5.776 o
-5 -11 4 5.594 15.525 2.289 28.578 o
5 -11 -4 5.875 7.096 3.758 28.380 o
5 11 -3 115.287 140.880 4.221 1.964 o
5 -11 -2 36.423 22.624 1.629 8.945 o
5 11 -1 164.890 158.485 3.304 1.521 o
5 11 0 5.794 7.157 1.293 44.988 o
5 11 1 182.122 174.903 3.237 1.357 o
5 11 2 0.490 8.216 1.168 87.312 o
-5 -11 -3 78.589 79.482 2.890 3.281 o
-5 11 -4 0.899 3.349 1.255 138.403 o
-5 11 -5 16.599 22.001 1.960 15.043 o
-5 11 -6 1.118 7.642 1.771 71.154 o
5 12 -6 1.145 8.201 2.307 58.766 o
5 12 -5 4.212 7.206 2.040 46.668 o
-5 -12 4 1.618 5.197 1.645 83.372 o
5 -12 -4 6.364 14.255 3.632 22.998 o
-5 -12 3 3.097 8.884 1.646 51.764 o
5 -12 -2 5.733 13.215 1.353 34.343 o
5 12 -1 24.871 29.890 1.615 10.668 o
5 12 0 14.550 16.558 1.456 18.821 o
5 12 1 12.976 14.069 1.183 21.768 o
-5 -12 -2 10.290 23.395 1.424 19.428 o
-5 -12 -3 5.956 11.779 1.533 35.029 o
5 12 4 22.808 15.655 1.459 13.988 o
5 -12 5 1.339 5.061 1.291 98.478 o
5 13 -6 20.554 11.939 2.852 14.707 o
-5 13 5 1.632 0.847 1.317 159.797 o
5 13 -4 51.157 44.763 3.460 5.320 o
-5 13 4 70.323 82.890 3.900 3.368 o
-5 -13 3 137.771 140.213 4.062 1.732 o
5 13 -2 64.657 68.319 2.328 4.028 o
-5 -13 1 93.818 95.546 2.597 2.726 o
-5 -13 0 206.128 249.900 4.619 1.028 o
5 -13 1 79.690 58.596 1.951 3.689 o
5 13 2 109.731 83.697 2.329 2.544 o
5 13 3 72.346 66.036 2.639 3.720 o
5 13 4 44.535 38.719 1.957 6.415 o
-5 -13 -4 60.084 47.959 3.696 4.593 o
5 -13 5 2.171 5.570 1.262 80.264 o
5 14 -6 18.170 23.329 3.306 12.642 o
5 14 -5 0.470 9.085 1.382 77.264 o
5 14 -4 0.033 1.921 1.358 245.093 o
5 -14 -4 0.119 15.140 2.618 41.500 o
5 14 -3 8.178 12.828 1.622 28.552 o
5 14 -2 80.941 72.656 2.411 3.344 o
-5 -14 1 1.063 7.683 1.062 84.249 o
5 -14 0 28.658 35.880 2.223 8.847 o
5 -14 1 1.338 9.775 1.140 66.798 o
-5 -14 -2 79.184 59.185 1.976 3.658 o
-5 -14 -3 4.605 8.771 1.327 46.403 o
5 -14 4 21.246 18.891 1.253 14.019 o
-5 14 -5 0.858 2.091 1.165 180.482 o
5 15 -5 1.652 5.551 1.311 87.466 o
5 15 -4 14.172 13.774 1.386 20.378 o
5 15 -3 33.612 28.995 2.067 8.614 o
-5 15 2 8.358 10.453 1.174 31.829 o
5 15 -1 5.636 7.975 1.117 44.648 o
5 15 0 38.843 41.490 2.346 6.846 o
5 15 1 3.701 6.767 1.098 59.762 o
-5 -15 -2 2.477 6.060 0.989 76.788 o
5 15 3 11.745 14.633 1.525 22.258 o
-5 15 -4 4.984 4.815 0.838 59.241 o
-5 15 -5 0.138 3.427 1.389 165.719 o
5 16 -5 21.797 18.119 1.549 13.762 o
5 16 -4 0.603 2.717 0.954 192.359 o
5 16 -3 52.558 46.350 2.529 5.283 o
5 16 -2 3.393 4.401 1.003 75.590 o
5 16 -1 72.259 53.757 2.096 4.027 o
-5 -16 0 3.046 8.147 1.415 56.638 o
5 16 1 79.244 75.719 2.438 3.311 o
5 16 2 13.503 22.657 1.380 17.230 o
5 -16 3 47.382 49.716 2.291 5.555 o
-5 16 -4 1.301 3.387 0.932 135.053 o
5 17 -4 7.038 10.200 1.203 35.351 o
5 17 -3 30.453 32.429 2.245 8.777 o
5 17 -2 8.743 6.786 1.055 35.895 o
-5 -17 1 45.899 29.214 1.625 6.886 o
5 -17 0 43.615 46.558 2.357 6.034 o
5 17 1 52.381 58.240 2.179 4.899 o
5 17 2 8.093 5.587 1.005 40.074 o
-5 17 -3 57.980 55.193 2.473 4.611 o
-5 17 -4 25.826 16.855 1.442 12.438 o
5 -18 -4 8.522 9.857 1.177 32.072 o
5 18 -3 1.644 5.886 1.282 85.428 o
5 18 -2 1.913 15.759 1.274 42.916 o
5 18 -1 13.601 15.523 1.282 20.182 o
5 18 0 11.810 13.739 1.398 22.902 o
5 18 1 20.929 12.519 1.254 15.903 o
5 18 2 0.939 6.466 1.017 98.402 o
-5 18 -3 8.785 11.160 1.349 29.665 o
5 19 -3 17.809 18.532 1.811 15.464 o
5 19 -2 0.997 6.331 0.967 99.615 o
5 19 -1 17.975 20.011 1.452 15.244 o
5 19 0 1.317 5.860 1.252 91.900 o
5 19 1 18.232 22.515 1.545 14.379 o
5 19 2 0.677 4.586 0.971 134.536 o
5 20 -2 6.559 8.252 1.055 40.538 o
5 20 -1 13.969 14.789 1.286 20.160 o
5 20 0 19.500 14.133 1.577 15.998 o
5 20 1 5.080 8.882 1.134 44.928 o
6 0 -6 17.197 19.787 2.922 14.329 o
6 0 -4 59.706 40.028 4.950 4.765 o
6 0 4 44.888 49.219 2.723 5.796 o
-6 0 -6 6.630 11.645 1.560 33.304 o
6 1 -7 35.447 36.203 3.643 7.182 o
6 -1 -7 38.365 30.297 2.298 7.638 o
6 -1 -6 10.949 19.804 2.146 19.431 o
6 -1 -5 35.136 26.244 1.976 8.687 o
6 1 -4 17.802 22.682 2.781 13.623 o
-6 1 -2 0.189 0.561 2.089 178.963 o
-6 -1 -3 77.466 78.558 3.168 3.373 o
6 1 4 0.383 1.247 0.951 320.354 o
-6 1 -5 3.614 3.762 0.820 79.002 o
6 1 6 3.732 8.205 1.079 54.430 o
-6 -2 7 0.002 6.073 1.494 111.854 o
6 -2 -7 0.332 8.833 2.266 63.521 o
-6 -2 6 9.452 18.576 2.134 21.480 o
6 2 -5 35.729 28.885 2.688 8.122 o
6 2 -4 0.590 3.834 1.976 105.025 o
-6 -2 3 63.126 52.891 4.930 4.286 o
6 -2 1 198.062 175.190 7.103 1.317 o
-6 2 -2 19.170 19.843 2.613 13.902 o
-6 2 -3 74.681 77.723 3.366 3.454 o
-6 2 -4 4.463 15.626 1.441 34.135 o
-6 -2 -4 5.810 27.297 3.750 17.167 o
-6 -2 -5 14.623 15.155 1.137 19.600 o
-6 -2 -6 0.333 6.131 0.997 118.620 o
6 3 -7 41.012 40.676 3.791 6.242 o
6 -3 -7 46.251 49.245 2.680 5.603 o
-6 -3 6 26.820 14.448 2.411 12.048 o
6 3 -5 53.421 45.470 3.196 5.221 o
6 3 -4 4.736 17.121 2.436 28.104 o
-6 -3 3 284.070 234.368 9.587 0.885 o
6 -3 1 255.245 254.322 7.849 0.955 o
-6 3 -2 5.130 6.178 1.851 46.578 o
-6 3 -3 184.786 221.048 6.714 1.171 o
6 -3 4 25.115 28.522 1.765 10.707 o
-6 -3 -4 40.280 58.322 4.962 5.264 o
-6 -3 -5 28.085 25.581 1.349 10.428 o
-6 -3 -6 1.323 7.314 0.998 84.045 o
6 4 -7 2.722 10.325 1.668 49.514 o
6 -4 -7 4.278 5.478 2.348 47.488 o
6 4 -6 34.896 30.979 3.406 7.760 o
-6 -4 5 19.053 13.462 2.111 16.067 o
6 4 -4 1.133 6.886 2.069 69.240 o
-6 -4 3 57.746 51.753 4.496 4.627 o
-6 4 0 32.879 53.842 4.117 6.437 o
6 -4 1 251.970 186.209 6.576 1.097 o
-6 4 -2 5.246 3.813 1.688 54.046 o
6 -4 3 98.062 107.265 4.616 2.469 o
6 4 4 10.916 14.079 1.456 23.766 o
-6 -4 -4 11.346 15.199 3.984 17.139 o
-6 4 -5 33.399 18.352 1.304 10.056 o
-6 -4 -6 4.299 10.272 1.148 45.226 o
6 5 -7 2.790 13.309 1.593 42.652 o
6 5 -6 2.446 1.699 1.910 91.347 o
6 5 -5 5.864 8.540 1.744 39.390 o
-6 -5 4 30.205 30.968 2.663 8.921 o
-6 -5 3 4.580 9.106 2.849 35.217 o
6 5 -2 12.861 12.120 2.283 21.251 o
6 5 -1 1.630 5.537 3.486 44.972 o
-6 5 0 2.125 7.479 2.888 46.591 o
6 -5 1 2.992 5.496 1.776 63.436 o
6 -5 2 34.059 26.853 2.297 8.806 o
6 -5 3 0.790 11.367 2.123 52.942 o
6 -5 4 7.249 7.708 1.399 37.880 o
-6 -5 -5 0.470 9.095 1.086 82.066 o
-6 5 -6 0.109 4.176 0.933 176.230 o
-6 -6 7 15.556 26.287 2.381 14.051 o
6 6 -6 27.945 26.424 3.154 9.543 o
6 6 -5 4.230 7.126 1.705 49.852 o
6 6 -4 94.731 101.323 4.193 2.586 o
-6 -6 2 115.217 84.607 4.178 2.489 o
6 6 -1 9.685 21.548 1.997 20.122 o
-6 6 0 280.305 258.469 9.184 0.875 o
-6 6 -1 26.443 36.352 2.649 9.157 o
-6 6 -2 97.961 78.347 3.398 2.869 o
6 -6 3 8.404 28.776 2.933 16.601 o
-6 6 -4 42.417 28.145 2.071 7.359 o
6 6 5 0.087 5.154 1.051 144.119 o
-6 -6 -6 10.426 9.542 1.230 28.385 o
6 7 -7 7.116 7.077 1.639 38.159 o
-6 -7 6 40.519 41.460 3.733 6.283 o
6 7 -5 0.645 11.259 1.861 57.590 o
-6 -7 4 164.388 212.223 5.811 1.264 o
6 7 -3 23.416 34.938 3.539 9.413 o
6 7 -2 39.221 49.371 2.835 6.343 o
-6 7 1 28.206 32.512 2.143 9.421 o
6 7 0 211.404 200.089 4.435 1.189 o
-6 7 -1 2.159 1.863 1.428 113.469 o
-6 7 -2 38.654 24.742 2.115 8.242 o
-6 7 -3 20.049 22.934 2.538 12.851 o
-6 7 -4 16.626 16.234 1.685 17.118 o
-6 7 -5 2.727 5.165 1.284 75.275 o
-6 -7 -6 19.869 15.245 1.398 15.588 o
6 8 -7 1.995 8.798 1.847 56.979 o
6 8 -6 0.637 10.922 2.407 51.510 o
-6 -8 5 1.105 4.625 1.662 96.987 o
6 8 -4 3.650 8.566 1.804 48.206 o
-6 -8 3 14.837 8.306 2.333 21.062 o
6 8 -2 118.419 91.801 3.228 2.374 o
6 8 -1 9.003 11.231 1.629 28.630 o
6 8 0 16.585 20.341 1.834 15.785 o
-6 8 -1 0.362 12.355 1.876 55.506 o
-6 8 -2 158.437 176.571 4.865 1.451 o
-6 8 -3 6.519 20.089 2.451 23.198 o
-6 8 -4 12.349 13.653 1.611 22.040 o
-6 8 -5 5.394 10.835 1.577 37.890 o
6 8 6 24.124 20.074 1.586 12.392 o
6 9 -7 4.231 12.428 2.166 35.825 o
-6 -9 6 32.439 28.269 3.170 8.452 o
6 9 -5 27.224 36.844 2.832 8.748 o
6 9 -4 104.549 94.845 4.101 2.460 o
6 9 -3 5.541 9.242 2.298 36.025 o
-6 -9 2 40.376 56.262 2.477 5.923 o
-6 9 1 83.853 74.727 2.679 3.287 o
-6 -9 0 213.416 288.996 4.868 0.957 o
-6 -9 -1 7.618 10.196 1.358 33.469 o
-6 9 -2 57.712 55.962 2.807 4.675 o
-6 9 -3 1.942 19.497 2.410 31.279 o
-6 9 -4 27.361 29.561 2.122 9.820 o
-6 9 -5 5.948 7.269 1.446 43.114 o
-6 9 -6 26.093 18.793 2.109 11.658 o
-6 -10 6 2.534 13.703 2.532 36.552 o
-6 -10 5 15.544 17.035 2.297 16.822 o
-6 -10 4 3.820 9.059 1.875 45.558 o
6 10 -3 126.141 116.928 4.527 1.992 o
6 -10 -2 16.850 18.809 1.702 16.163 o
6 10 -1 43.869 37.678 1.964 6.653 o
6 10 0 54.126 55.542 2.286 4.972 o
-6 -10 -1 12.869 13.505 1.416 21.908 o
6 -10 2 20.301 17.028 1.617 14.819 o
6 -10 3 26.105 21.568 2.471 11.087 o
-6 10 -4 5.904 13.566 1.763 31.979 o
-6 10 -5 2.565 4.795 1.278 79.956 o
-6 -11 6 8.842 6.706 2.053 32.043 o
6 11 -5 0.403 6.365 1.880 86.942 o
6 11 -4 5.830 13.335 2.157 30.836 o
6 -11 -4 6.010 1.036 3.765 34.656 o
-6 -11 3 36.901 36.680 2.726 7.325 o
6 11 -2 10.758 17.991 1.533 21.509 o
-6 -11 1 16.941 16.926 1.464 16.921 o
-6 -11 0 16.765 23.936 1.885 14.596 o
6 11 1 1.708 1.781 1.050 147.592 o
6 11 2 3.295 11.567 1.274 46.229 o
-6 11 -3 2.306 12.464 2.016 43.478 o
-6 11 -4 1.481 19.655 1.976 34.317 o
6 -11 5 8.953 10.446 1.555 29.519 o
-6 -12 6 2.033 11.549 3.148 36.378 o
6 12 -5 2.472 4.845 1.698 73.200 o
-6 -12 4 15.991 13.719 2.168 17.880 o
-6 12 4 20.536 23.453 3.084 12.044 o
-6 12 3 26.464 36.749 2.366 9.112 o
-6 -12 2 1.322 1.822 1.109 163.450 o
-6 12 1 50.855 46.101 1.953 5.559 o
6 12 0 20.000 32.268 2.118 11.453 o
6 12 1 50.928 46.312 1.919 5.538 o
-6 12 -2 0.870 6.861 1.100 94.088 o
6 12 3 36.330 31.997 2.162 7.876 o
-6 12 -4 8.212 7.404 1.545 34.854 o
-6 12 -5 9.555 8.632 1.527 30.239 o
6 13 -6 59.174 76.284 5.125 3.688 o
6 -13 -5 0.924 13.132 1.883 49.607 o
6 13 -4 78.035 80.553 3.529 3.194 o
6 -13 -4 86.909 101.845 6.648 2.504 o
-6 13 3 14.646 17.965 1.953 17.558 o
6 13 -2 103.965 104.540 2.979 2.405 o
6 13 -1 5.995 15.382 1.363 31.025 o
6 13 0 139.541 165.693 3.643 1.600 o
6 13 1 28.033 27.664 1.525 10.132 o
6 13 2 22.725 25.895 1.483 11.926 o
6 13 3 5.103 16.525 1.714 30.596 o
6 13 4 31.462 16.105 1.578 10.737 o
-6 13 -5 8.749 6.994 1.499 34.114 o
-6 14 5 5.388 5.309 1.421 50.783 o
6 14 -4 9.254 9.161 2.083 28.543 o
-6 14 4 13.487 23.101 2.523 15.845 o
6 14 -3 18.488 23.343 1.915 13.838 o
-6 14 2 19.020 18.865 1.531 14.998 o
-6 -14 1 4.583 17.726 1.359 31.502 o
6 14 0 22.669 30.880 1.895 10.958 o
-6 14 -1 5.744 8.854 1.069 42.505 o
-6 -14 -2 23.767 15.823 1.264 13.623 o
6 14 3 6.403 9.870 1.375 37.126 o
6 14 4 3.095 6.314 1.179 66.232 o
-6 -14 -4 3.273 -0.691 2.550 72.136 o
-6 -15 5 0.328 2.702 1.232 191.402 o
6 15 -4 1.110 4.112 1.442 110.539 o
-6 15 4 2.103 7.657 2.326 53.752 o
6 15 -3 8.414 9.426 1.528 31.860 o
-6 15 2 6.141 20.008 1.490 26.107 o
-6 15 1 6.386 10.532 1.190 36.843 o
-6 -15 0 2.888 9.767 1.386 52.547 o
6 15 1 1.895 9.695 1.064 62.747 o
-6 -15 -2 10.927 13.534 1.208 24.453 o
-6 -15 -3 14.808 17.933 1.639 17.770 o
6 15 4 1.461 4.746 1.049 105.432 o
-6 -16 4 10.963 7.300 2.061 27.264 o
-6 16 4 11.222 10.774 1.873 24.686 o
-6 -16 3 49.984 52.382 2.657 5.201 o
-6 -16 2 1.851 4.200 1.016 103.491 o
6 -16 -1 28.845 24.133 1.531 10.353 o
-6 16 0 62.230 53.813 2.269 4.469 o
-6 -16 -1 23.642 24.343 1.423 11.887 o
6 -16 2 0.831 5.190 0.928 119.855 o
6 16 3 22.718 19.303 1.679 13.044 o
-6 -17 4 22.782 13.447 1.708 14.320 o
-6 17 4 27.928 23.985 3.065 9.841 o
-6 17 3 71.510 59.834 2.909 3.813 o
-6 -17 2 18.045 13.844 1.318 17.259 o
-6 -17 1 20.646 21.464 1.452 13.588 o
6 17 0 51.092 38.714 2.430 5.722 o
6 17 1 17.099 13.580 1.217 18.125 o
6 17 2 4.754 7.806 1.004 49.924 o
6 17 3 7.743 8.643 1.326 35.174 o
6 18 -3 4.771 11.925 1.586 38.047 o
6 18 -2 1.352 2.682 0.976 146.405 o
6 18 -1 7.706 11.414 1.219 32.040 o
6 18 0 2.507 11.668 1.333 49.563 o
-6 18 -1 5.470 8.287 1.060 44.876 o
-6 -18 -2 0.017 7.423 1.026 108.484 o
6 19 -2 3.299 3.698 0.928 82.623 o
6 -19 -1 21.243 15.583 1.360 14.769 o
6 19 0 0.387 3.460 1.107 170.360 o
6 19 1 30.241 31.288 1.760 9.062 o
7 0 -6 10.833 5.861 2.676 26.548 o
-7 0 -4 28.626 31.680 2.628 9.112 o
-7 0 -6 15.941 12.799 1.768 18.767 o
7 1 -7 7.610 12.568 2.943 25.171 o
-7 1 7 12.235 8.980 2.006 24.240 o
7 -1 -6 11.493 8.521 1.929 25.853 o
7 1 -4 0.465 -1.616 3.542 70.653 o
-7 1 -2 2.944 10.765 2.833 37.598 o
-7 1 -3 108.961 82.883 4.271 2.523 o
7 -1 4 5.526 8.647 1.485 41.836 o
-7 -1 -4 5.560 6.822 3.649 29.921 o
-7 -1 -5 9.098 5.045 0.963 37.754 o
7 1 6 0.146 7.617 1.082 101.639 o
7 2 -7 12.867 30.307 3.626 12.923 o
-7 -2 7 18.151 26.676 2.430 12.816 o
7 2 -6 28.820 31.841 3.002 8.856 o
7 2 -5 99.224 93.510 4.428 2.538 o
-7 -2 4 6.759 20.566 2.737 21.873 o
7 -2 1 33.081 26.158 3.805 8.398 o
-7 2 -2 0.231 5.712 2.434 77.419 o
7 2 3 26.677 25.155 2.765 10.287 o
7 2 4 11.245 13.925 1.627 23.136 o
-7 -2 -4 26.349 34.767 4.342 8.335 o
7 -2 5 2.258 4.776 0.946 90.560 o
-7 -2 -6 1.320 7.414 1.116 81.520 o
7 3 -7 59.339 47.833 4.397 4.496 o
7 -3 -7 61.580 66.816 3.845 3.968 o
7 3 -6 21.703 18.239 3.075 12.591 o
7 3 -5 48.497 40.006 3.234 5.786 o
7 3 -4 76.108 50.204 3.610 3.886 o
7 -3 1 158.766 124.517 6.242 1.676 o
-7 3 -2 2.862 13.600 2.686 34.763 o
7 -3 3 96.508 75.019 4.490 2.828 o
7 3 4 13.189 16.342 1.637 19.794 o
-7 -3 -4 16.706 28.186 4.396 11.154 o
-7 -3 -5 15.382 11.455 1.168 20.599 o
-7 -3 -6 12.458 16.698 1.374 20.573 o
7 4 -7 4.086 2.889 1.376 71.377 o
-7 -4 6 16.433 28.870 3.276 12.285 o
7 4 -5 27.109 30.842 2.818 9.422 o
-7 -4 4 2.154 6.624 2.250 58.163 o
7 4 -3 60.629 41.918 4.785 4.673 o
7 -4 0 15.596 19.089 3.158 15.107 o
7 -4 1 9.912 9.419 2.817 24.834 o
-7 4 -2 45.243 39.734 3.051 6.190 o
-7 4 -3 25.375 16.562 2.574 12.100 o
7 4 4 7.180 6.344 1.359 40.631 o
-7 -4 -5 12.546 8.406 1.106 26.047 o
-7 -4 -6 8.021 15.476 1.351 27.055 o
7 5 -7 0.174 5.181 2.089 94.544 o
-7 -5 7 0.180 10.061 2.920 49.191 o
7 5 -6 0.327 13.218 2.684 43.913 o
7 5 -5 1.991 14.179 2.259 39.495 o
7 5 -4 4.405 3.096 2.027 58.110 o
-7 -5 3 0.819 2.604 2.743 80.195 o
-7 -5 2 34.569 30.953 3.283 7.969 o
-7 5 0 52.506 43.453 4.780 5.125 o
-7 5 -1 0.007 7.319 2.444 70.194 o
-7 5 -2 9.496 15.721 2.357 22.607 o
-7 5 -3 1.705 6.139 2.009 68.442 o
-7 5 -4 0.899 8.673 1.502 72.531 o
7 5 5 2.995 6.414 1.063 67.960 o
-7 -5 -6 0.455 10.546 1.285 70.138 o
7 6 -7 5.548 9.098 2.408 35.425 o
-7 -6 7 5.654 4.214 2.776 40.057 o
7 6 -6 58.676 52.111 4.202 4.459 o
-7 -6 5 7.994 7.401 1.865 34.130 o
7 6 -4 156.609 120.957 5.087 1.664 o
7 6 -3 26.419 25.002 3.906 9.641 o
-7 -6 2 85.884 79.750 4.169 3.060 o
7 6 -1 0.018 8.577 2.476 63.216 o
-7 6 0 190.940 179.281 8.672 1.241 o
-7 6 -1 0.709 4.495 1.979 95.101 o
-7 6 -2 12.258 8.109 1.845 25.343 o
-7 6 -3 1.544 11.739 2.340 45.492 o
-7 6 -4 34.361 26.975 2.106 8.665 o
7 6 5 0.837 3.740 1.096 140.284 o
7 6 6 1.521 3.819 1.068 115.711 o
7 7 -7 9.449 15.669 2.068 23.270 o
7 7 -6 32.101 21.536 3.001 9.268 o
-7 -7 5 12.715 17.539 2.117 18.966 o
-7 -7 4 24.417 25.187 2.522 10.996 o
7 7 -3 31.482 30.910 3.870 8.137 o
7 7 -2 61.309 56.295 3.673 4.390 o
-7 -7 1 9.538 13.620 1.928 25.006 o
7 -7 0 57.356 51.648 4.066 4.683 o
7 -7 1 49.304 56.137 3.407 5.099 o
-7 7 -2 22.860 15.630 2.008 13.681 o
-7 7 -3 39.441 29.229 2.956 7.443 o
-7 7 -4 24.163 20.599 1.868 12.184 o
-7 7 -5 6.496 9.295 1.399 37.641 o
7 8 -6 18.734 34.635 3.602 10.375 o
7 8 -5 0.305 2.490 1.548 170.485 o
-7 -8 4 6.534 16.844 2.270 25.949 o
-7 -8 3 1.299 21.865 3.432 25.329 o
-7 8 2 64.126 56.672 2.871 4.321 o
7 8 -1 8.003 4.838 1.658 39.042 o
7 -8 0 10.778 11.485 2.036 24.531 o
-7 8 -1 1.590 4.506 1.749 86.658 o
-7 8 -2 27.314 33.026 2.530 9.297 o
7 -8 3 1.230 17.102 2.574 35.062 o
-7 8 -4 18.757 10.746 1.494 17.758 o
-7 8 -5 2.166 10.901 1.406 53.278 o
7 9 -6 30.056 20.471 2.981 9.837 o
7 9 -5 14.529 17.935 2.051 17.504 o
-7 -9 4 24.195 28.400 2.496 10.586 o
7 9 -3 8.894 6.975 2.293 30.663 o
7 9 -2 57.556 53.139 2.755 4.765 o
7 9 -1 1.109 12.960 1.791 49.973 o
-7 -9 0 49.069 55.297 2.798 5.224 o
-7 9 -1 14.849 17.718 2.121 17.339 o
-7 9 -2 19.983 12.255 1.739 16.250 o
-7 9 -3 3.994 7.471 1.964 47.807 o
-7 9 -4 16.867 14.663 1.670 17.482 o
-7 9 -5 8.079 9.481 1.403 32.955 o
-7 -10 6 1.797 5.975 2.144 65.679 o
-7 -10 5 25.333 25.251 2.433 10.727 o
7 10 -4 8.038 16.934 2.065 24.307 o
-7 -10 3 62.847 63.356 3.543 4.096 o
-7 10 2 3.263 7.178 1.576 56.984 o
7 -10 -1 70.267 72.678 2.778 3.687 o
7 10 0 0.081 2.255 1.421 211.426 o
7 10 1 29.433 27.176 1.850 9.771 o
-7 10 -2 23.963 28.554 2.239 10.776 o
-7 10 -3 9.559 14.196 2.225 23.747 o
-7 10 -4 0.003 4.126 1.178 168.591 o
-7 10 -5 6.258 9.268 1.509 37.952 o
7 11 -6 1.164 3.772 1.816 99.321 o
7 11 -5 10.692 20.882 2.315 18.866 o
7 11 -4 2.643 13.527 2.012 40.106 o
7 11 -3 3.512 6.800 1.933 52.669 o
-7 -11 2 43.885 32.481 2.111 6.876 o
-7 -11 1 4.570 22.224 1.695 26.344 o
7 -11 0 1.916 14.562 1.765 42.546 o
7 11 1 3.013 7.791 1.281 59.499 o
7 11 2 4.159 3.350 1.194 70.538 o
-7 11 -3 6.132 9.212 1.983 36.115 o
-7 11 -4 5.620 7.791 1.435 43.432 o
-7 11 -5 0.367 5.428 1.353 116.145 o
7 12 -5 0.896 5.207 1.711 93.725 o
7 12 -4 31.996 37.266 2.852 7.879 o
7 -12 -4 33.633 51.559 5.663 5.769 o
7 12 -3 7.934 25.393 2.414 19.074 o
7 12 -2 15.213 13.354 1.508 19.522 o
-7 12 1 0.466 3.340 1.161 165.550 o
7 12 0 46.148 70.114 2.899 4.830 o
-7 12 -1 3.498 7.956 1.193 56.066 o
-7 12 -2 18.738 13.370 1.357 16.959 o
-7 12 -3 2.294 9.772 1.961 50.664 o
-7 12 -4 13.987 15.614 1.781 19.177 o
7 13 -5 1.454 1.949 1.592 126.399 o
-7 -13 4 33.498 29.203 2.671 8.384 o
-7 13 4 39.767 54.500 4.016 5.631 o
7 13 -3 1.374 22.402 2.111 30.656 o
7 13 -2 5.571 12.287 1.386 35.921 o
-7 13 1 8.594 12.912 1.329 28.431 o
-7 -13 0 60.594 52.665 2.871 4.551 o
7 13 1 1.092 3.298 1.013 142.549 o
7 13 2 2.178 6.559 1.138 75.463 o
-7 13 -3 2.325 6.829 1.552 66.493 o
-7 13 -4 21.881 21.166 2.097 12.723 o
7 -14 -5 0.900 8.835 1.779 66.994 o
7 14 -4 0.892 10.749 2.030 55.456 o
-7 14 4 1.508 8.137 2.315 56.241 o
-7 -14 3 6.385 9.920 1.632 36.035 o
-7 -14 2 6.216 9.763 1.264 38.333 o
7 14 -1 8.286 7.237 1.168 36.234 o
7 14 0 6.481 12.691 1.697 31.918 o
-7 -14 -1 12.191 17.008 1.367 20.722 o
7 14 2 7.944 13.649 1.282 29.018 o
-7 -14 -3 9.681 13.285 1.582 25.721 o
7 14 4 1.563 4.565 1.210 101.114 o
7 15 -4 6.322 6.423 1.977 40.053 o
-7 15 4 6.613 5.234 2.096 40.358 o
-7 15 3 11.197 8.429 1.532 27.368 o
-7 15 2 18.649 20.115 1.534 14.818 o
7 15 -1 1.319 8.979 1.160 70.924 o
7 15 0 8.022 14.667 1.657 27.069 o
7 15 1 1.749 2.519 0.881 136.383 o
7 15 2 14.027 17.588 1.350 18.801 o
7 15 3 0.331 2.056 1.157 230.221 o
-7 16 4 9.543 13.538 1.501 25.889 o
-7 16 3 31.153 25.603 2.138 9.380 o
-7 16 2 0.966 4.047 1.050 130.869 o
7 -16 -1 35.173 30.929 1.697 8.230 o
7 16 0 0.597 6.570 1.123 102.382 o
7 16 1 28.821 25.311 1.503 10.185 o
-7 -16 -2 0.150 5.315 0.946 142.187 o
-7 16 -3 14.256 20.475 2.138 16.656 o
7 16 3 18.945 20.962 2.592 13.552 o
-7 17 3 12.715 15.386 1.705 20.529 o
-7 17 2 1.420 4.485 1.021 110.539 o
-7 -17 1 0.528 6.909 1.099 100.661 o
7 17 0 9.780 9.758 1.415 28.963 o
7 17 1 0.286 7.238 1.001 104.703 o
-7 -17 -2 6.183 3.814 0.899 53.967 o
7 18 -2 4.937 9.871 1.226 42.951 o
-7 18 1 5.098 5.921 1.001 53.528 o
-7 -18 0 41.959 40.289 2.358 6.490 o
-7 -18 -1 3.574 5.726 0.957 66.625 o
8 0 -6 31.148 13.673 3.286 10.259 o
8 0 4 12.756 14.401 3.052 18.496 o
-8 0 -4 28.456 42.240 4.683 7.240 o
-8 1 7 60.357 38.956 2.287 5.005 o
-8 -1 6 7.766 10.205 2.320 29.431 o
-8 -1 5 75.422 47.349 3.817 3.894 o
-8 1 -2 32.010 21.375 3.620 9.062 o
-8 1 -3 100.212 95.024 4.412 2.506 o
8 -1 4 0.592 10.206 2.005 60.023 o
-8 -1 -4 0.734 5.865 1.962 83.298 o
-8 -1 -5 12.071 22.856 1.505 18.056 o
-8 2 7 4.301 5.204 1.402 58.394 o
8 2 -6 0.153 -0.212 3.493 76.172 o
-8 -2 5 31.032 22.667 2.836 9.482 o
8 -2 2 0.652 7.733 2.832 54.800 o
-8 2 -3 10.751 13.154 3.008 20.945 o
8 2 4 5.201 9.493 2.012 38.373 o
-8 -2 -4 5.502 6.889 2.144 41.036 o
-8 2 -5 0.036 2.635 0.988 253.111 o
8 3 -6 1.661 19.075 3.145 28.454 o
8 3 -5 1.867 4.640 2.029 74.617 o
-8 -3 4 17.648 15.806 2.826 15.286 o
-8 3 -2 28.976 30.737 3.501 8.748 o
-8 3 -3 28.840 29.328 3.638 8.810 o
8 -3 4 5.184 12.817 2.536 30.999 o
-8 3 -4 7.006 9.098 1.940 34.090 o
-8 -3 -5 2.364 10.556 1.302 53.970 o
-8 -4 6 4.248 7.529 3.937 29.701 o
8 4 -5 9.646 7.527 2.133 29.201 o
-8 -4 4 9.410 24.152 2.871 17.612 o
8 4 -3 45.829 29.376 6.535 5.517 o
-8 4 -1 87.507 75.644 5.135 2.981 o
8 -4 2 25.583 48.186 3.655 7.702 o
-8 4 -3 62.710 77.988 4.661 3.644 o
8 -4 4 0.331 3.243 2.019 117.607 o
-8 4 -4 0.876 8.467 2.643 54.152 o
8 4 5 27.453 23.931 1.651 10.677 o
8 5 -6 0.477 8.182 2.510 60.383 o
8 5 -5 10.638 6.023 2.047 29.087 o
8 5 -4 1.141 -1.795 1.795 171.480 o
-8 -5 3 8.065 6.948 3.380 26.976 o
-8 5 0 0.622 18.878 5.225 19.671 o
-8 5 -1 6.957 17.816 3.169 21.927 o
-8 5 -2 0.123 7.465 2.115 76.429 o
-8 5 -3 1.028 4.901 1.932 87.243 o
8 5 5 5.975 7.329 1.219 44.044 o
8 6 -6 2.397 8.166 2.417 49.348 o
8 6 -5 11.480 15.364 2.300 20.744 o
8 6 -4 26.507 36.072 3.175 8.807 o
8 6 -3 7.074 11.019 2.963 27.178 o
8 6 -2 1.753 3.541 2.523 69.976 o
-8 6 0 17.980 31.218 3.556 11.189 o
-8 6 -1 10.737 23.967 3.032 16.531 o
-8 6 -2 0.523 1.607 1.710 168.575 o
-8 6 -3 4.827 19.968 2.535 25.230 o
8 -6 4 5.775 5.675 1.844 44.689 o
-8 6 -4 6.993 3.765 2.423 39.248 o
-8 6 -5 0.410 2.295 1.132 212.180 o
8 7 -6 31.880 20.839 3.222 9.255 o
8 7 -5 0.002 9.197 1.984 70.585 o
8 7 -4 16.228 15.748 2.471 16.584 o
-8 -7 3 52.737 36.121 4.409 5.370 o
8 7 -2 6.226 5.754 2.389 38.753 o
-8 7 1 1.894 3.667 2.328 72.731 o
-8 7 0 99.010 101.424 5.373 2.438 o
-8 7 -1 10.075 8.195 2.188 27.671 o
-8 7 -2 2.196 2.637 1.616 96.651 o
-8 7 -3 30.273 29.203 3.114 8.804 o
8 -7 4 25.758 25.677 2.111 10.711 o
-8 7 -5 0.538 0.377 0.955 396.352 o
-8 -8 6 6.399 8.843 2.491 33.057 o
8 8 -5 0.032 4.283 1.635 133.063 o
8 8 -4 3.831 18.201 2.543 28.237 o
8 8 -3 6.064 8.437 3.033 31.164 o
-8 -8 2 18.207 16.916 2.303 15.312 o
8 8 -1 2.514 10.874 1.944 46.787 o
8 -8 0 28.125 31.176 3.220 9.002 o
-8 8 -1 0.155 -1.107 1.621 323.799 o
8 -8 2 49.635 37.054 2.828 5.896 o
-8 8 -3 4.010 7.477 1.956 47.766 o
-8 8 -4 21.823 17.294 1.859 13.761 o
-8 8 -5 3.607 7.046 1.380 56.878 o
8 9 -6 38.065 32.439 3.484 7.134 o
8 9 -5 22.238 11.952 1.936 14.823 o
8 9 -4 25.386 16.783 2.282 12.190 o
8 9 -3 19.605 18.826 3.464 12.876 o
-8 9 2 18.610 20.962 2.151 14.186 o
-8 -9 1 14.278 19.273 2.057 17.233 o
-8 9 0 112.568 87.103 4.428 2.386 o
-8 9 -1 15.305 14.431 2.297 17.945 o
-8 9 -2 14.820 14.659 1.984 18.664 o
-8 9 -3 2.064 12.976 2.183 42.050 o
8 -9 4 35.438 45.536 3.842 6.523 o
-8 9 -4 43.210 47.536 4.077 5.634 o
8 10 -5 2.196 5.260 1.613 75.609 o
8 10 -4 0.712 10.511 2.014 57.797 o
-8 -10 3 4.402 10.620 2.410 36.517 o
8 10 -2 44.813 40.249 2.552 6.229 o
-8 -10 1 4.561 16.444 1.897 31.205 o
8 -10 0 0.253 3.947 2.071 107.297 o
8 -10 1 5.170 11.810 2.025 34.902 o
-8 10 -2 6.289 12.026 1.816 32.706 o
8 -10 4 0.220 4.898 1.730 111.997 o
-8 10 -4 0.053 9.253 2.404 61.444 o
8 11 -5 0.002 0.995 1.306 348.666 o
8 11 -4 10.157 11.859 1.905 25.348 o
-8 11 3 6.375 12.412 1.987 31.361 o
-8 -11 2 14.453 17.786 1.851 17.878 o
-8 11 1 5.736 5.387 1.429 48.658 o
8 11 0 37.631 42.851 2.620 6.821 o
8 11 1 1.960 5.641 1.259 82.906 o
-8 11 -2 13.036 8.894 1.652 24.043 o
8 -11 3 1.699 5.242 1.952 74.735 o
-8 11 -4 3.519 8.139 1.449 53.170 o
8 12 -5 2.453 6.008 1.750 66.246 o
-8 -12 4 0.284 2.552 1.398 184.320 o
8 -12 -4 3.071 1.055 3.854 42.944 o
-8 -12 3 1.222 9.152 1.925 60.428 o
-8 12 2 0.067 5.906 1.360 117.675 o
8 12 -1 4.676 11.805 1.513 38.943 o
-8 -12 0 0.868 3.469 1.378 131.068 o
8 12 1 9.119 12.839 1.406 27.385 o
8 12 2 0.785 7.276 1.372 86.173 o
-8 12 -3 6.539 2.074 1.562 52.464 o
8 13 -4 17.578 16.948 2.141 15.746 o
-8 13 4 21.938 14.438 2.846 13.478 o
-8 -13 3 6.538 3.374 1.584 48.604 o
-8 -13 2 20.101 18.604 1.643 14.410 o
-8 -13 1 0.144 6.590 1.201 111.223 o
8 13 0 56.904 60.121 2.626 4.528 o
-8 -13 -1 10.474 7.194 1.180 30.770 o
8 13 2 18.657 14.175 1.403 16.665 o
-8 13 -3 18.130 16.622 2.478 15.153 o
8 14 -4 5.589 9.674 1.795 38.028 o
-8 14 4 5.900 9.933 2.414 33.349 o
8 14 -3 11.467 17.437 2.057 20.169 o
8 14 -2 6.220 11.585 1.402 35.017 o
-8 14 1 4.476 7.980 1.269 49.429 o
8 14 0 6.379 12.290 1.464 33.446 o
8 14 1 3.915 3.152 0.936 77.736 o
8 14 2 6.218 5.786 1.047 47.375 o
-8 14 -3 4.581 5.637 1.612 52.957 o
8 15 -3 1.276 3.604 1.325 117.467 o
8 15 -2 23.788 21.962 1.641 12.142 o
-8 15 1 4.816 12.414 1.279 38.433 o
-8 15 0 3.178 9.389 1.466 51.282 o
-8 -15 -1 0.249 9.826 1.219 77.933 o
-8 -15 -2 13.834 12.254 1.247 21.639 o
-8 -16 3 26.370 21.978 2.409 10.892 o
8 16 -2 0.089 3.882 1.044 180.509 o
8 16 -1 5.743 8.261 1.148 43.351 o
8 16 0 0.179 -0.091 0.992 704.553 o
-8 16 -1 4.829 5.799 1.050 55.386 o
8 17 -1 4.453 8.803 1.135 48.126 o
8 17 0 38.007 32.803 2.539 7.408 o
9 0 -6 9.781 4.618 3.462 25.684 o
-9 0 -4 1.905 9.303 2.343 49.799 o
-9 -1 6 0.092 1.708 2.409 122.969 o
9 1 3 2.329 17.855 2.736 30.556 o
9 1 4 5.791 0.365 2.783 47.576 o
-9 -1 -4 5.793 5.874 1.795 44.518 o
9 1 5 2.729 6.962 1.289 65.369 o
9 2 -6 0.267 0.997 2.365 133.040 o
9 2 -5 4.177 9.769 3.690 29.362 o
-9 2 -2 5.462 1.879 2.746 46.008 o
-9 2 -3 89.260 79.001 5.870 2.773 o
9 2 4 1.747 7.350 2.070 61.319 o
-9 -2 -4 1.751 7.523 2.252 57.705 o
-9 -2 -5 32.227 28.882 1.991 8.845 o
9 3 -6 23.909 23.382 3.550 10.594 o
-9 -3 5 19.026 19.008 2.699 13.886 o
9 -3 1 88.169 62.907 7.363 2.896 o
-9 3 -2 0.149 13.914 3.013 39.807 o
-9 3 -3 54.982 58.137 4.820 4.387 o
9 -3 4 2.401 0.586 1.989 100.410 o
-9 3 -4 3.117 3.648 2.009 66.868 o
-9 -4 6 28.076 19.631 3.290 10.215 o
9 4 -5 14.611 9.474 2.270 20.685 o
-9 -4 4 2.735 4.770 2.402 58.276 o
-9 4 -1 4.115 0.329 2.896 55.603 o
-9 4 -2 19.636 18.381 2.980 13.497 o
-9 4 -3 4.228 5.510 2.335 47.812 o
9 -4 4 2.447 9.275 2.450 45.917 o
-9 4 -4 2.776 4.280 2.449 58.975 o
-9 -5 6 0.145 -2.234 2.234 180.180 o
-9 -5 5 15.244 13.204 2.355 18.322 o
-9 -5 4 10.458 8.710 2.383 25.922 o
9 5 -3 0.618 9.826 5.233 24.523 o
9 -5 0 0.121 10.905 5.158 24.938 o
-9 5 -1 1.933 5.803 2.800 53.442 o
-9 5 -2 1.450 2.757 2.129 92.006 o
-9 5 -3 2.994 11.562 2.282 40.468 o
9 -5 4 5.434 9.292 2.615 34.174 o
-9 5 -4 7.475 5.182 2.597 34.415 o
9 6 -5 4.108 6.339 2.081 48.977 o
9 6 -4 6.112 5.418 2.120 41.732 o
9 6 -3 2.811 1.121 2.610 69.423 o
9 -6 0 10.517 9.639 3.246 22.380 o
-9 6 -1 2.282 8.697 2.840 43.641 o
-9 6 -2 2.955 0.861 1.725 95.829 o
-9 6 -3 1.222 7.375 2.080 65.669 o
9 -6 4 6.687 5.632 2.007 39.983 o
-9 6 -4 7.451 4.037 2.224 38.673 o
9 7 -5 6.235 10.299 2.177 33.324 o
9 7 -4 49.655 36.426 3.305 5.793 o
-9 -7 3 60.993 48.767 5.224 4.287 o
-9 -7 2 14.016 11.573 2.732 19.349 o
9 -7 -1 41.129 49.772 6.660 4.996 o
-9 7 0 77.592 64.303 6.105 3.260 o
-9 7 -1 23.838 36.842 3.552 9.034 o
-9 7 -2 10.350 20.982 2.395 18.983 o
-9 7 -3 41.662 43.867 3.791 6.020 o
9 -7 4 6.337 9.864 2.355 32.697 o
-9 7 -4 7.277 8.195 2.516 31.646 o
-9 -8 5 3.182 19.218 2.567 28.350 o
9 8 -4 11.912 13.020 2.315 21.481 o
9 8 -3 14.916 13.631 3.410 16.549 o
-9 -8 2 99.029 42.803 3.615 3.216 o
-9 8 1 21.398 9.509 2.452 15.473 o
-9 8 0 38.966 44.422 4.412 6.093 o
-9 8 -1 34.624 43.066 3.322 6.962 o
-9 8 -2 65.020 65.851 3.928 3.866 o
-9 8 -3 22.357 28.627 3.145 10.593 o
9 -8 4 18.001 18.833 2.780 14.287 o
-9 8 -4 19.480 13.581 3.000 14.623 o
9 9 -5 0.141 4.950 1.716 114.109 o
9 9 -4 39.005 30.209 3.026 7.341 o
9 9 -3 4.046 9.474 2.687 37.337 o
9 9 -2 20.164 19.826 2.442 13.472 o
-9 9 1 0.000 9.118 1.868 73.497 o
-9 9 0 57.373 51.535 4.403 4.533 o
-9 9 -1 2.419 3.603 1.755 80.741 o
-9 9 -2 4.653 3.981 1.725 56.888 o
9 -9 3 0.295 3.597 2.559 87.698 o
9 10 -5 1.332 2.802 1.611 115.707 o
9 10 -3 0.837 7.513 2.740 55.948 o
-9 10 2 0.008 3.265 1.516 167.753 o
9 -10 -1 0.585 3.243 1.542 137.523 o
9 10 0 0.000 7.355 1.851 86.237 o
-9 10 -1 1.667 4.328 1.749 86.812 o
-9 10 -3 0.821 3.304 1.626 123.029 o
9 11 -4 8.987 6.007 1.792 33.658 o
9 11 -3 1.272 11.270 2.454 46.645 o
9 11 -2 11.070 16.334 1.865 21.472 o
9 -11 -1 5.000 6.655 1.552 48.228 o
9 11 0 29.695 20.193 2.019 10.474 o
-9 11 -1 0.411 4.437 1.581 120.145 o
9 -11 2 11.868 7.363 1.727 26.678 o
-9 11 -3 2.678 3.239 1.625 82.668 o
9 12 -4 5.897 12.657 2.047 31.871 o
-9 -12 3 5.767 13.845 2.358 29.540 o
9 12 -2 0.000 1.889 1.250 271.688 o
-9 -12 1 0.114 1.968 1.152 265.734 o
-9 -12 0 55.174 47.427 3.033 4.980 o
-9 -12 -1 0.748 6.155 1.302 99.053 o
-9 12 -2 1.133 1.749 1.253 167.045 o
-9 13 3 15.709 8.692 1.971 20.534 o
9 13 -2 40.265 34.664 2.271 7.063 o
9 13 -1 4.314 9.254 1.380 46.276 o
-9 -13 0 81.338 88.184 3.545 2.966 o
-9 -13 -1 0.006 1.772 1.045 325.591 o
-9 13 -2 22.872 14.913 1.692 13.933 o
9 -14 -3 10.985 17.677 2.170 20.290 o
9 -14 -2 7.512 5.234 1.299 41.706 o
9 14 -1 20.136 23.825 1.814 13.055 o
9 14 0 13.218 21.418 1.892 17.329 o
-9 14 -1 6.032 6.812 1.235 44.853 o
-9 -15 1 8.018 10.604 1.330 31.953 o
9 15 0 5.354 6.646 1.534 46.586 o
10 0 4 7.525 19.718 4.025 17.978 o
-10 0 -4 8.559 10.201 3.516 23.265 o
-10 1 -3 6.666 0.943 2.823 42.024 o
10 1 4 1.829 2.256 2.056 92.341 o
-10 1 -4 3.219 3.525 2.113 64.540 o
-10 2 -2 19.764 9.772 3.000 15.547 o
-10 2 -3 37.452 26.490 4.241 7.345 o
10 -2 4 0.790 2.809 1.993 112.160 o
-10 -2 -4 0.816 9.733 2.555 51.923 o
10 3 -5 11.979 3.763 3.302 23.961 o
10 -3 2 2.574 6.735 2.542 50.737 o
10 -3 3 33.017 19.675 3.923 8.762 o
10 4 -5 8.985 1.071 1.846 41.078 o
10 -4 1 27.251 26.236 5.410 8.198 o
-10 4 -1 31.916 27.262 5.323 7.497 o
-10 4 -2 0.149 7.647 2.491 65.984 o
10 -4 3 12.817 7.956 2.856 21.927 o
10 5 -5 0.124 3.397 2.067 118.640 o
-10 -5 4 10.245 13.744 2.770 21.740 o
10 -5 0 63.283 35.436 5.583 4.467 o
10 -5 1 0.728 8.654 2.999 48.888 o
-10 5 -2 1.707 -0.948 2.010 126.420 o
-10 5 -3 0.661 7.587 2.237 66.886 o
-10 -6 5 1.288 0.563 1.555 168.785 o
-10 -6 4 3.834 6.218 2.130 50.260 o
10 6 -3 4.764 8.726 4.283 25.589 o
10 -6 0 33.827 25.090 4.714 7.739 o
-10 6 -1 1.068 5.219 2.456 69.897 o
-10 6 -2 1.754 13.486 2.657 38.361 o
-10 6 -3 5.029 5.345 2.099 46.684 o
-10 -7 4 4.717 4.978 2.008 50.169 o
-10 -7 3 27.631 18.096 3.946 10.062 o
-10 7 0 1.862 4.867 2.853 56.037 o
10 -7 1 13.296 5.274 3.461 21.078 o
-10 7 -1 13.296 20.655 3.842 14.639 o
-10 7 -2 3.919 7.736 2.033 46.835 o
-10 7 -3 7.983 11.318 2.394 27.682 o
10 8 -4 7.423 16.366 2.461 24.387 o
-10 -8 3 19.395 17.134 3.102 13.697 o
10 8 -2 36.659 16.329 4.137 8.327 o
10 -8 -1 10.960 10.201 2.996 22.314 o
-10 8 0 36.577 37.352 4.451 6.675 o
-10 8 -1 3.893 3.009 2.275 58.378 o
-10 8 -2 10.539 23.568 2.620 17.418 o
-10 8 -3 3.044 6.401 1.766 59.208 o
10 9 -4 12.496 17.747 2.633 18.143 o
10 9 -3 0.342 5.317 2.306 82.694 o
10 -9 -2 11.254 5.938 1.966 28.278 o
-10 9 1 6.172 11.640 2.833 28.745 o
-10 9 0 7.731 9.814 2.729 28.101 o
-10 9 -1 6.065 5.292 1.940 43.529 o
10 -9 2 5.144 6.250 1.902 45.734 o
-10 -10 3 0.898 3.655 2.218 90.388 o
10 10 -2 2.247 5.020 1.598 76.793 o
10 10 -1 0.000 -0.619 1.489 429.798 o
-10 10 0 24.054 37.309 3.704 8.822 o
10 -10 1 0.449 5.224 1.867 97.071 o
-10 10 -2 1.434 2.655 1.549 117.697 o
10 -11 -3 12.274 11.859 2.443 21.413 o
-10 -11 2 5.334 7.548 1.635 43.933 o
10 -11 -1 0.094 2.646 1.346 201.380 o
-10 11 0 25.377 25.310 2.678 10.543 o
-10 11 -1 0.393 2.217 1.530 175.404 o
10 -12 -2 0.195 5.245 1.514 117.406 o
10 12 -1 0.002 2.358 1.309 229.941 o
-10 -12 0 15.829 13.861 1.932 18.206 o
-10 12 -1 0.033 0.357 1.462 370.532 o
-10 -13 1 0.520 2.284 1.813 142.011 o
11 -2 2 2.379 10.196 4.078 29.622 o
-11 3 -2 3.178 7.337 2.636 45.018 o
11 -4 1 0.323 1.037 3.478 68.951 o
11 -4 2 1.392 9.933 2.703 46.384 o
-11 5 -1 4.271 6.395 2.826 40.585 o
-11 5 -2 1.349 7.788 2.500 55.623 o
11 -6 0 21.545 9.104 4.009 13.364 o
-11 7 0 50.421 38.336 4.620 5.322 o
-11 7 -1 14.759 13.126 2.837 17.863 o
11 8 -3 2.048 0.473 2.092 105.100 o
11 -8 -1 0.128 5.380 4.337 38.676 o
-11 8 0 15.557 10.531 2.932 18.081 o
-11 8 -1 0.002 1.224 2.208 155.251 o
11 9 -2 5.249 8.520 3.612 29.034 o
11 -9 -1 6.197 10.531 3.001 28.887 o
-11 9 0 16.356 11.284 3.376 16.424 o
0 0 -2 2428.060 2541.950 17.511 0.191 o
0 0 -4 889.798 838.426 9.971 0.302 o
0 -1 -1 1.515 -0.663 0.663 271.269 o
0 -1 -2 5.255 1.952 0.710 72.197 o
0 1 -4 0.122 0.302 0.813 779.643 o
0 -1 -5 2.666 2.242 0.772 113.341 o
0 -1 -7 1.464 1.110 0.782 199.814 o
0 -1 -8 0.075 0.379 0.695 927.968 o
0 -2 -1 0.520 -1.400 1.400 316.307 o
0 -2 -2 39.764 18.506 1.006 9.715 o
0 2 -4 7.404 8.856 0.925 37.386 o
0 2 5 0.894 9.369 0.917 76.580 o
0 -2 -7 1.251 5.459 0.896 105.330 o
0 -2 -8 0.002 3.973 0.819 199.535 o
0 -3 1 0.969 3.524 0.639 158.252 o
0 -3 -2 0.545 2.066 1.468 176.642 o
0 3 4 0.004 1.057 0.803 547.793 o
0 3 -5 0.018 -0.373 0.805 1393.470 o
0 -3 -7 0.054 1.329 0.816 444.407 o
0 3 8 0.106 1.626 0.846 365.653 o
0 -4 -1 505.978 573.082 3.784 0.760 o
0 -4 -2 93.038 65.718 3.161 3.668 o
0 4 -4 10.200 12.212 1.038 27.045 o
0 -4 5 24.707 16.406 1.140 13.306 o
0 4 -7 6.590 4.997 0.936 48.079 o
0 -4 8 0.530 0.274 0.718 505.212 o
0 -5 1 0.490 0.557 0.620 486.002 o
0 -5 2 0.396 1.206 0.537 406.934 o
0 -5 -4 0.919 3.581 1.210 135.117 o
0 5 5 0.993 0.532 0.868 285.343 o
0 5 -7 0.739 1.700 0.838 239.765 o
0 5 -8 0.494 -0.728 0.728 616.655 o
0 -6 1 67.790 47.043 1.303 5.123 o
0 6 2 64.927 70.749 1.417 4.392 o
0 -6 -4 24.385 10.111 2.038 14.445 o
0 6 5 0.075 0.108 0.997 757.442 o
0 -6 -7 4.648 5.696 0.986 57.494 o
0 -6 8 4.470 2.572 0.873 75.056 o
0 -7 1 1.589 0.756 0.724 209.111 o
0 -7 -2 0.271 2.857 0.611 245.867 o
0 -7 -4 0.041 1.457 1.719 210.046 o
0 -7 -5 0.217 -0.339 1.651 300.623 o
0 7 7 2.940 3.741 0.944 87.790 o
0 -7 8 0.099 1.880 1.030 297.826 o
0 -8 1 5.847 6.310 0.877 49.206 o
0 -8 -2 221.237 152.541 2.192 1.443 o
0 8 4 0.891 -0.034 1.771 192.166 o
0 -8 -5 4.385 4.226 2.071 53.794 o
0 8 -7 0.842 3.297 1.129 148.564 o
0 -8 8 0.922 4.361 1.640 104.670 o
0 -9 1 0.003 -0.019 0.793 1500.690 o
0 9 -2 10.802 9.840 0.807 28.493 o
0 9 -4 3.890 5.434 0.803 66.401 o
0 -9 -5 2.499 0.482 1.807 107.209 o
0 -9 -7 0.456 4.250 1.846 109.061 o
0 -10 1 227.990 219.083 3.444 1.190 o
0 -10 -2 42.691 32.721 1.274 7.361 o
0 -10 4 16.913 19.720 0.957 16.389 o
0 10 5 27.703 13.638 2.564 11.845 o
0 -10 -7 16.661 18.355 2.556 15.385 o
0 -11 1 0.010 -0.816 0.816 1389.440 o
0 -11 2 0.039 -0.302 0.690 1713.530 o
0 -11 4 5.525 4.980 0.735 55.411 o
0 11 -5 2.557 1.661 0.994 119.482 o
0 -11 -7 0.714 4.250 2.110 92.382 o
0 -12 1 80.038 78.115 2.149 3.436 o
0 -12 -2 2.326 8.850 0.956 63.701 o
0 12 -4 6.900 4.900 0.830 47.286 o
0 -12 5 15.443 15.186 0.960 19.036 o
0 -12 -7 3.369 5.668 2.134 54.704 o
0 -13 1 0.467 -0.832 0.832 577.585 o
0 13 -2 1.483 2.736 0.865 143.751 o
0 -13 -4 0.685 3.572 0.754 168.060 o
0 -13 5 0.368 1.003 0.589 446.212 o
0 -13 -7 0.067 2.042 1.942 158.506 o
0 -14 1 0.204 3.610 0.971 187.272 o
0 -14 2 12.907 10.840 1.121 23.898 o
0 -14 -4 3.765 5.288 0.738 68.775 o
0 -14 5 0.144 3.794 0.692 203.058 o
0 -15 1 0.559 2.540 0.958 203.344 o
0 -15 2 1.459 2.113 0.946 156.697 o
0 -15 -4 0.033 -0.267 0.597 2248.540 o
0 -15 5 0.448 0.317 0.616 586.285 o
0 -16 1 17.387 16.993 1.359 16.683 o
0 -16 2 0.664 1.931 0.887 229.918 o
0 -16 -4 13.568 12.728 0.915 22.065 o
0 -16 -5 5.888 5.790 1.066 48.981 o
0 -17 1 0.002 1.680 0.963 358.043 o
0 -17 2 2.134 1.977 0.902 131.354 o
0 -17 -4 0.371 0.392 0.593 628.788 o
0 -17 -5 0.012 -0.339 0.716 1773.810 o
0 -18 1 0.582 2.117 0.948 222.680 o
0 -18 2 1.279 3.012 0.912 144.805 o
0 -19 1 0.093 0.423 0.852 705.394 o
0 -19 2 0.032 -0.620 0.735 1572.550 o
0 19 -4 1.373 3.872 0.788 127.698 o
0 -20 1 0.171 1.469 0.881 361.130 o
0 -20 2 7.949 10.247 1.163 33.027 o
0 -20 4 4.288 4.839 1.185 62.087 o
0 -21 1 0.049 -0.199 0.814 1248.300 o
0 -21 2 0.247 -0.707 0.759 880.023 o
0 -22 1 3.425 2.025 0.988 93.852 o
0 -22 2 1.082 6.989 1.070 89.540 o
1 0 -8 25.113 16.821 1.856 12.520 o
1 0 -4 340.135 238.855 5.530 0.887 o
-1 0 2 10.412 12.859 1.090 26.728 o
1 0 2 25.270 6.397 1.540 16.156 o
-1 0 -4 3.724 5.346 1.352 63.307 o
1 0 8 0.461 2.944 1.197 175.868 o
1 -1 -8 1.527 2.168 0.855 155.757 o
-1 1 7 0.001 -0.778 0.778 1570.020 o
1 1 -5 0.326 0.447 0.828 524.922 o
1 -1 -4 15.039 2.419 1.737 26.106 o
1 -1 -2 2.604 -0.562 0.607 167.598 o
1 -1 -1 0.422 3.067 0.463 224.915 o
-1 -1 -1 1.379 4.896 1.664 90.016 o
-1 1 -2 5.791 6.119 1.047 49.553 o
-1 1 -4 1.817 3.238 0.889 120.992 o
-1 1 -5 1.020 1.285 0.836 231.368 o
-1 -1 -7 0.168 2.115 0.829 296.844 o
-1 -1 -8 0.191 -0.521 0.690 1097.670 o
1 -2 -8 0.827 2.051 0.859 209.158 o
1 -2 -7 3.942 5.974 0.982 61.989 o
1 2 -5 0.001 0.719 0.783 703.819 o
1 -2 -4 39.348 23.748 1.287 8.589 o
1 -2 -2 158.010 68.237 1.316 2.708 o
-1 2 1 6.520 12.624 1.134 34.850 o
-1 -2 -1 9.786 4.331 1.573 36.428 o
-1 -2 -2 489.676 470.875 7.051 0.727 o
-1 2 -4 22.386 15.786 1.127 14.611 o
-1 2 -5 15.701 9.486 1.034 21.610 o
1 -2 7 0.168 1.071 0.830 446.165 o
1 -2 8 4.125 2.675 0.824 79.410 o
-1 3 8 0.109 0.421 0.761 771.034 o
1 3 -7 0.078 0.631 0.779 673.179 o
1 3 -5 0.001 0.445 0.725 968.830 o
1 3 -4 3.253 0.842 0.727 117.833 o
1 -3 -2 0.420 -0.225 0.316 990.647 o
-1 -3 1 0.006 0.955 0.587 711.867 o
-1 3 -1 0.165 -0.736 0.904 824.213 o
-1 -3 -2 0.574 -0.396 1.054 416.889 o
-1 -3 -4 1.710 2.261 0.921 142.255 o
-1 3 -5 0.401 1.107 0.878 348.598 o
-1 3 -7 2.515 3.411 0.927 99.361 o
-1 3 -8 0.013 1.915 0.840 352.507 o
-1 4 8 0.006 3.778 0.822 207.743 o
1 4 -7 12.618 11.509 1.031 23.836 o
1 4 -5 28.998 19.295 1.061 11.315 o
1 -4 -4 2.658 4.679 0.646 88.609 o
1 4 -2 52.392 7.391 0.529 8.541 o
1 -4 -1 117.612 74.277 1.389 3.357 o
-1 -4 -1 11.473 13.873 0.846 24.849 o
-1 -4 -2 0.372 6.833 1.312 99.634 o
-1 -4 -4 18.761 15.132 1.401 16.570 o
1 -4 5 6.046 6.461 1.084 46.540 o
-1 -4 -7 0.659 0.975 0.845 310.045 o
-1 4 -8 0.172 2.973 0.843 230.619 o
1 5 -8 0.199 -0.506 0.634 1175.990 o
1 5 -7 0.574 1.292 0.726 313.639 o
1 5 -5 1.550 4.470 0.806 112.416 o
1 5 -4 0.001 -0.517 0.583 2791.430 o
-1 -5 2 10.956 4.210 0.397 35.350 o
1 -5 -1 18.018 7.743 0.783 21.237 o
-1 -5 -1 7.199 7.577 0.855 40.935 o
-1 -5 -2 5.787 2.751 0.863 61.694 o
-1 -5 -4 0.051 2.170 1.547 201.303 o
-1 -5 -5 3.311 3.664 1.124 80.085 o
1 -5 7 0.093 1.403 0.893 391.938 o
-1 -5 -8 0.015 -0.029 0.803 1407.170 o
-1 -6 8 3.302 3.733 1.005 81.291 o
1 6 -7 13.338 17.551 1.118 19.646 o
1 6 -5 2.120 4.317 0.779 100.749 o
1 -6 -4 29.944 25.167 1.311 10.230 o
-1 -6 2 44.620 30.541 0.848 7.568 o
1 -6 -1 34.035 20.697 1.079 10.395 o
1 -6 2 3.040 7.148 0.861 66.037 o
-1 -6 -4 48.190 39.939 2.566 6.106 o
-1 -6 -5 1.350 2.194 1.532 129.052 o
-1 -6 -7 3.560 6.008 1.059 64.528 o
-1 -6 -8 4.305 3.992 0.942 68.179 o
-1 -7 8 0.000 0.502 0.917 702.346 o
-1 -7 7 0.785 -0.296 0.722 446.667 o
-1 -7 5 1.429 1.453 0.852 184.549 o
1 -7 -4 0.390 -1.291 1.779 240.439 o
-1 -7 2 3.270 3.613 0.640 87.609 o
1 -7 -1 0.375 2.427 0.806 243.164 o
-1 -7 -1 10.527 5.741 0.766 33.843 o
1 7 2 0.011 5.677 0.814 145.298 o
-1 -7 -4 1.344 1.242 1.548 148.131 o
-1 -7 -5 2.356 1.014 1.524 116.079 o
-1 -7 -7 1.671 0.869 1.087 172.784 o
1 -7 8 0.332 1.462 0.878 322.177 o
1 8 -7 0.003 0.851 0.769 646.844 o
1 -8 -5 1.059 2.410 2.098 105.221 o
1 8 -4 8.795 13.812 0.984 28.024 o
1 -8 -1 2.016 1.894 0.950 136.327 o
-1 -8 -1 33.590 39.809 1.313 8.225 o
1 -8 2 6.075 4.129 0.897 54.104 o
-1 -8 -4 7.762 8.623 1.830 33.426 o
-1 -8 -5 1.345 2.568 1.687 115.376 o
-1 -8 -7 2.812 -0.902 1.371 124.303 o
-1 -9 7 0.073 1.096 0.975 427.949 o
-1 -9 4 2.291 4.200 0.491 102.196 o
-1 -9 2 40.970 29.631 1.163 7.878 o
1 -9 -1 24.767 18.805 1.267 12.985 o
-1 -9 -1 25.736 22.402 1.138 12.015 o
1 -9 2 25.215 20.940 1.128 12.377 o
1 9 4 11.054 12.842 2.196 22.952 o
-1 -9 -7 2.667 3.450 1.586 82.166 o
1 -10 -7 16.315 18.908 2.788 15.127 o
1 -10 -5 19.991 14.027 2.783 14.645 o
1 -10 -4 0.224 2.629 0.553 274.061 o
1 10 -2 11.325 11.653 0.933 25.896 o
1 -10 -1 31.247 24.501 1.375 10.091 o
-1 -10 -1 53.370 53.295 1.660 5.340 o
-1 -10 -2 10.324 11.412 0.901 27.718 o
1 -10 4 3.151 5.512 0.927 72.691 o
-1 -10 -5 1.807 7.481 2.008 61.300 o
-1 -10 -7 12.011 11.377 2.058 22.864 o
-1 -11 5 0.095 0.017 0.535 1913.020 o
1 -11 -4 4.629 5.008 0.578 62.913 o
1 11 -2 0.869 4.196 0.797 140.880 o
1 -11 -1 2.893 2.256 0.936 104.032 o
-1 11 -1 3.167 2.446 0.915 96.372 o
1 -11 2 5.016 7.694 0.828 49.822 o
1 -11 4 3.552 4.628 0.863 73.849 o
-1 -11 -5 0.114 1.066 1.702 225.435 o
-1 -11 -7 0.763 2.881 1.860 119.108 o
1 -12 -7 5.024 8.290 2.353 38.638 o
-1 -12 5 20.285 26.514 0.934 12.911 o
1 -12 -4 0.925 2.994 0.534 180.399 o
-1 -12 2 8.210 11.120 0.988 31.946 o
1 -12 -1 20.682 18.064 1.290 14.706 o
-1 12 -1 35.560 27.826 1.458 8.730 o
-1 -12 -2 14.238 14.181 0.993 20.690 o
1 -12 4 1.993 1.126 0.707 165.272 o
1 12 5 2.925 4.603 0.922 81.557 o
1 12 7 3.010 7.327 2.026 53.001 o
1 -13 -7 0.047 -1.004 1.687 323.797 o
1 -13 -5 0.230 0.478 0.533 763.247 o
1 13 -4 0.012 0.947 0.559 727.203 o
-1 -13 2 4.058 5.517 0.915 63.612 o
1 -13 -1 2.587 3.202 0.941 99.950 o
1 -13 1 2.391 3.350 0.911 103.270 o
-1 -13 -2 0.087 0.562 0.706 758.961 o
1 -13 4 1.108 3.363 0.803 148.778 o
1 -13 5 0.065 0.544 0.695 810.489 o
1 -14 -5 0.198 2.778 0.544 267.106 o
1 -14 -4 1.765 2.975 0.663 133.150 o
-1 -14 2 17.081 18.593 1.285 16.439 o
1 -14 -1 9.555 8.337 1.156 31.713 o
1 -14 1 3.270 5.838 1.057 68.288 o
-1 -14 -2 8.207 9.860 1.012 33.365 o
1 -14 4 0.004 0.161 0.776 1227.790 o
1 -14 5 0.537 2.383 0.727 232.990 o
1 -15 -5 0.362 1.752 0.503 340.111 o
-1 -15 4 0.040 0.642 0.670 799.635 o
-1 -15 2 2.717 5.433 1.002 77.671 o
1 -15 -1 6.570 3.967 1.109 50.185 o
1 -15 1 3.600 6.902 1.103 60.033 o
-1 15 -2 0.176 0.989 0.852 452.894 o
-1 15 -4 0.023 1.929 0.784 359.811 o
1 -15 5 0.160 0.667 0.621 680.647 o
-1 16 5 6.945 5.169 0.829 46.300 o
-1 -16 4 20.910 15.033 1.030 15.329 o
-1 -16 2 6.167 10.121 1.127 38.442 o
1 -16 -1 23.310 17.754 1.470 13.358 o
1 -16 1 10.101 9.972 1.192 28.759 o
-1 16 -2 0.790 6.015 1.040 106.499 o
1 -16 4 7.857 6.975 0.916 38.751 o
1 -16 5 3.772 5.200 0.809 68.570 o
1 -17 -5 1.136 2.675 0.690 170.753 o
-1 -17 4 0.305 2.130 0.732 283.721 o
-1 -17 2 5.131 3.390 0.953 63.228 o
1 -17 -1 4.526 0.729 1.010 85.713 o
1 -17 1 5.742 3.093 1.049 58.747 o
1 -17 2 6.454 5.053 1.047 48.133 o
1 -17 4 2.021 3.161 0.738 119.258 o
1 -17 5 0.532 0.961 0.881 333.374 o
1 -18 -5 1.279 5.457 2.254 71.274 o
-1 -18 4 0.944 3.117 0.774 165.302 o
-1 -18 2 0.178 5.971 1.054 124.427 o
1 -18 -1 3.360 2.579 1.065 88.662 o
-1 18 -1 0.843 0.937 0.959 263.390 o
1 -18 2 0.009 -0.768 0.768 1566.740 o
-1 -18 -4 0.901 3.127 0.724 169.873 o
1 -18 5 1.178 1.426 0.921 200.926 o
-1 -19 4 1.933 0.913 0.968 162.629 o
-1 -19 2 1.102 1.612 0.900 201.064 o
1 -19 -1 0.918 1.063 0.930 247.801 o
1 -19 1 1.417 3.139 1.005 132.770 o
1 -19 2 0.025 0.804 0.899 565.644 o
-1 -19 -4 0.000 0.541 0.607 1030.810 o
-1 -20 4 3.312 2.015 1.033 95.277 o
-1 -20 2 4.377 7.166 1.092 53.570 o
-1 20 1 1.954 3.724 1.021 106.666 o
-1 20 -1 5.173 4.503 1.074 57.426 o
-1 20 -2 4.250 1.913 0.954 81.526 o
-1 -21 2 0.000 -0.727 0.727 1801.470 o
1 -21 -1 0.092 1.676 0.936 341.618 o
1 -21 1 0.229 1.254 0.895 371.955 o
1 -21 2 0.141 -0.763 0.763 1093.390 o
-1 -22 2 3.490 3.998 1.004 76.880 o
1 -22 -1 3.280 4.574 1.051 75.281 o
1 -22 1 4.009 6.519 1.150 57.897 o
1 -22 2 1.598 2.976 0.922 131.890 o
2 0 -8 14.690 15.260 2.057 18.378 o
2 0 -4 59.628 31.564 1.812 5.752 o
2 0 -2 79.773 75.032 1.538 3.989 o
2 0 2 45.048 36.052 2.624 7.046 o
-2 0 -4 89.712 72.641 3.093 3.250 o
2 0 8 7.765 13.517 1.806 28.089 o
2 -1 -8 1.184 0.401 0.940 255.342 o
2 -1 -7 0.480 -1.021 1.021 470.089 o
2 -1 -5 1.615 2.760 1.006 132.592 o
2 -1 -4 2.236 4.592 1.188 88.459 o
2 1 -2 28.932 22.186 0.754 11.587 o
-2 -1 1 25.210 31.406 1.194 11.455 o
-2 -1 -1 57.802 29.636 3.154 6.567 o
-2 -1 -2 31.617 24.790 2.277 10.023 o
-2 1 -4 0.575 -0.847 0.989 442.024 o
2 -1 5 2.686 3.228 1.105 94.328 o
2 1 7 3.168 5.967 1.057 68.559 o
2 1 8 0.390 1.472 0.874 309.371 o
-2 -2 8 1.620 1.324 0.881 173.906 o
2 2 -7 0.823 3.652 1.104 142.496 o
2 -2 -5 14.355 7.812 1.098 24.128 o
2 -2 -4 2.169 3.258 0.720 114.063 o
2 2 -2 229.178 242.303 2.188 1.364 o
-2 -2 -1 188.651 184.353 4.914 1.823 o
-2 -2 -2 99.877 108.209 3.486 2.871 o
-2 -2 -4 10.131 5.770 1.146 33.598 o
-2 -2 -5 21.846 16.910 1.387 14.304 o
-2 2 -7 0.838 1.975 0.908 207.803 o
-2 2 -8 2.112 0.917 0.800 160.437 o
-2 -3 8 0.606 0.227 0.938 403.802 o
2 -3 -7 0.001 0.540 0.923 675.762 o
2 -3 -5 1.076 0.119 0.893 304.608 o
2 -3 -4 1.889 0.519 0.622 198.382 o
2 -3 -2 1.528 1.670 0.544 185.046 o
2 -3 -1 27.233 24.623 1.340 11.721 o
-2 -3 -1 102.055 114.368 3.528 2.942 o
-2 -3 -4 0.880 3.618 1.465 123.897 o
2 -3 5 4.507 6.927 1.193 52.953 o
-2 3 -7 4.700 4.482 0.991 61.857 o
-2 3 -8 0.805 1.641 0.896 229.508 o
2 4 -8 0.650 1.328 0.834 280.207 o
-2 4 7 4.199 11.038 1.152 43.960 o
2 -4 -5 9.445 7.164 0.992 33.801 o
2 -4 -4 24.861 11.703 0.786 14.572 o
2 -4 -1 31.664 28.268 1.039 10.115 o
2 -4 1 39.157 36.641 1.386 7.981 o
-2 -4 -2 2.546 8.246 1.562 58.695 o
-2 4 -5 2.949 1.836 1.238 100.271 o
-2 4 -7 1.474 3.010 1.000 133.224 o
2 -4 8 0.007 0.667 0.770 737.140 o
2 5 -8 0.190 0.769 0.755 544.590 o
-2 -5 7 0.095 0.566 0.816 660.920 o
2 -5 -5 4.253 1.306 0.760 89.031 o
2 -5 -4 9.048 2.941 0.561 43.086 o
2 -5 -2 3.358 1.459 0.705 107.218 o
-2 -5 1 11.620 10.820 0.797 26.707 o
-2 -5 -1 61.804 54.396 1.485 5.125 o
-2 -5 -2 1.110 -0.806 1.343 234.020 o
-2 -5 -4 0.371 1.131 1.249 273.320 o
-2 -5 -5 3.764 1.830 1.406 81.981 o
-2 -5 -7 0.015 0.736 1.006 529.537 o
-2 5 -8 0.097 0.802 0.886 526.940 o
-2 -6 8 3.369 3.599 0.999 81.361 o
2 -6 -7 4.396 4.994 0.815 63.553 o
-2 -6 5 0.131 3.317 0.691 228.600 o
2 -6 -4 22.006 7.044 0.452 17.690 o
2 6 -1 5.101 13.294 0.806 37.956 o
-2 -6 -1 26.095 27.554 1.151 11.244 o
-2 -6 -2 3.626 7.242 1.058 59.096 o
-2 -6 -4 13.658 11.649 1.693 21.765 o
-2 -6 -5 1.879 6.284 1.588 73.723 o
-2 -6 -7 5.649 5.041 1.113 52.212 o
2 -7 -8 0.019 -1.487 1.487 423.053 o
-2 -7 7 0.948 0.738 0.618 308.124 o
2 7 -5 0.250 2.883 0.489 255.707 o
2 -7 -4 6.337 0.891 0.181 67.830 o
-2 -7 2 3.522 10.376 0.720 51.108 o
-2 -7 1 35.271 28.338 1.115 9.084 o
-2 -7 -1 2.859 7.186 0.936 66.959 o
-2 -7 -2 20.813 33.477 1.283 11.610 o
-2 -7 -4 25.247 34.721 2.384 9.692 o
-2 -7 -5 1.481 8.549 1.768 63.164 o
-2 -7 -7 1.695 4.436 1.436 93.831 o
2 -8 -8 0.132 5.270 1.950 100.043 o
2 8 -7 1.861 1.340 0.581 171.464 o
2 -8 -5 2.224 0.467 0.363 183.514 o
2 -8 -4 2.128 0.613 0.256 187.692 o
2 -8 -2 8.551 5.639 0.740 39.529 o
2 -8 -1 10.971 8.564 0.919 29.338 o
2 -8 1 2.352 3.397 0.849 105.082 o
-2 -8 -2 30.618 30.068 1.243 9.588 o
-2 -8 -4 0.728 1.407 1.454 188.432 o
-2 -8 -5 2.296 5.444 1.673 72.259 o
-2 -8 -7 0.800 1.175 1.357 202.923 o
2 -9 -7 0.078 1.345 0.812 432.322 o
2 -9 -5 0.954 4.532 1.955 91.021 o
-2 -9 4 8.345 1.648 0.304 49.867 o
2 9 -2 6.542 3.918 0.792 52.330 o
2 -9 -1 4.567 3.894 0.873 67.066 o
-2 -9 -1 0.027 2.210 0.829 315.720 o
-2 -9 -2 13.557 12.881 0.992 22.178 o
2 9 4 19.490 8.786 1.920 17.644 o
-2 -9 -5 1.400 3.262 1.645 106.403 o
-2 -9 -7 0.378 0.788 1.315 287.419 o
2 -10 -7 21.205 18.230 2.750 13.074 o
2 -10 -5 8.016 6.225 0.340 40.764 o
-2 -10 4 0.845 2.804 0.478 195.955 o
2 -10 -2 32.155 27.386 1.275 9.499 o
-2 10 1 52.995 49.899 1.672 5.478 o
-2 -10 -1 42.602 36.550 1.404 7.110 o
2 -10 2 15.650 19.645 1.211 17.160 o
-2 -10 -4 1.688 4.696 1.321 94.453 o
-2 -10 -5 10.269 9.790 1.956 26.720 o
2 10 7 10.793 9.809 1.885 25.995 o
2 -11 -7 0.374 -1.584 1.584 290.821 o
2 -11 -5 0.200 0.504 0.285 943.057 o
-2 -11 4 3.585 2.597 0.556 91.546 o
-2 11 2 5.796 4.980 0.937 52.761 o
2 -11 -1 2.670 5.023 0.943 82.083 o
2 11 1 0.569 0.531 0.751 418.348 o
-2 -11 -2 0.586 0.759 0.784 366.713 o
-2 -11 -4 0.179 2.956 1.216 194.659 o
2 11 5 0.223 1.491 1.638 203.877 o
-2 -11 -7 1.150 3.601 1.695 106.296 o
2 -12 -7 4.056 4.895 2.060 53.733 o
2 12 -5 2.847 4.109 0.423 92.210 o
-2 -12 4 7.750 5.795 0.678 42.017 o
2 -12 -2 20.547 12.596 1.172 16.364 o
2 -12 -1 8.301 4.752 0.932 41.345 o
-2 -12 -1 3.540 9.372 0.945 52.846 o
-2 12 -2 6.387 7.607 0.980 42.927 o
-2 -12 -4 3.574 3.863 0.914 77.847 o
-2 12 -5 0.957 2.365 1.181 164.221 o
2 -13 -7 1.330 8.342 2.128 59.704 o
2 13 -5 0.180 1.094 0.407 573.709 o
-2 -13 4 8.347 6.949 0.729 37.715 o
2 -13 -2 11.472 6.242 1.108 30.032 o
2 -13 -1 0.963 1.168 0.925 235.956 o
2 -13 2 3.395 3.253 0.866 85.592 o
-2 -13 -4 0.065 0.893 0.785 571.583 o
-2 13 -5 0.651 0.877 0.808 329.386 o
2 14 -5 7.492 8.757 0.676 37.568 o
2 -14 -4 2.982 6.989 1.834 56.679 o
2 -14 -2 0.440 3.321 1.033 176.423 o
2 -14 -1 9.428 7.838 1.192 32.487 o
2 14 1 10.666 16.746 1.193 22.823 o
-2 -14 -2 4.160 3.786 0.900 71.379 o
2 -14 4 0.684 3.489 0.828 167.211 o
-2 -14 -5 1.778 4.972 0.851 99.714 o
-2 -15 5 1.156 1.869 0.722 197.269 o
-2 -15 4 0.649 2.019 0.700 243.858 o
2 -15 -2 0.292 0.716 0.959 422.724 o
2 -15 -1 4.264 6.082 1.172 57.579 o
-2 -15 -1 5.060 2.992 0.926 65.999 o
-2 -15 -2 5.891 4.426 0.889 54.039 o
2 -15 4 0.078 3.864 0.844 196.059 o
-2 -15 -5 1.311 0.390 0.704 265.097 o
-2 -16 5 10.604 11.769 1.072 26.440 o
-2 -16 4 5.831 9.897 0.926 40.631 o
2 -16 -2 0.113 3.185 1.044 206.890 o
2 -16 -1 10.479 8.271 1.212 29.649 o
-2 -16 -1 16.571 15.946 1.311 17.624 o
2 -16 4 4.373 8.662 1.071 49.307 o
-2 -16 -5 9.131 10.658 0.987 30.271 o
2 -17 -5 1.367 2.748 1.605 115.789 o
-2 -17 4 0.055 -0.208 0.653 1770.610 o
-2 17 2 0.029 1.853 0.968 328.081 o
2 -17 -1 0.511 0.604 0.934 374.812 o
2 -17 1 0.164 1.833 0.950 304.726 o
-2 -17 -2 1.888 4.484 0.854 102.696 o
2 -17 4 0.722 1.886 0.834 230.977 o
2 17 5 1.507 2.343 0.736 156.984 o
2 -18 -5 0.081 0.710 1.523 296.168 o
-2 -18 4 2.038 2.272 0.729 134.467 o
2 -18 -2 0.698 3.551 1.019 155.078 o
-2 18 1 2.697 7.884 1.148 62.969 o
-2 18 -1 0.915 2.578 0.972 173.601 o
-2 -18 -2 0.607 2.600 0.781 209.790 o
2 -18 4 0.320 1.980 0.773 289.232 o
-2 -19 4 0.014 3.488 1.022 204.017 o
2 -19 -2 1.718 2.489 0.980 134.716 o
2 -19 -1 7.170 4.282 1.075 46.347 o
-2 19 -1 5.176 8.104 1.138 46.321 o
-2 -19 -2 0.689 2.606 0.833 198.456 o
2 -19 4 2.126 0.252 0.695 186.009 o
-2 -20 4 8.981 5.896 1.398 35.352 o
2 -20 -2 7.662 7.457 1.131 37.892 o
-2 20 1 7.577 9.294 1.224 35.081 o
2 -20 1 5.033 5.396 1.083 55.193 o
-2 -20 -2 7.514 8.820 1.136 36.209 o
2 -21 -2 0.431 -0.025 0.836 602.125 o
2 -21 -1 0.515 1.093 0.930 312.537 o
2 -21 1 0.554 1.354 0.917 282.345 o
-2 21 -2 0.579 0.251 0.726 482.497 o
2 -22 -1 3.305 4.520 1.090 74.830 o
2 -22 1 1.302 0.243 0.848 261.278 o
3 0 -8 4.164 4.258 1.605 60.957 o
3 0 -4 44.254 28.582 1.465 7.419 o
3 0 -2 4.968 12.260 1.063 39.398 o
-3 0 -4 89.328 91.862 3.896 2.910 o
-3 0 -8 2.875 2.577 1.448 89.048 o
3 -1 -8 0.408 0.087 0.995 497.126 o
3 -1 -7 0.772 0.973 0.918 277.656 o
3 1 -5 0.249 1.170 0.635 449.978 o
3 1 -4 1.446 0.674 0.589 237.473 o
3 1 -2 0.118 2.540 0.647 290.792 o
3 -1 -1 4.936 6.519 1.192 52.243 o
3 1 2 50.945 32.136 3.185 6.430 o
-3 -1 -4 26.889 22.698 1.728 11.226 o
3 1 5 0.520 0.952 1.253 263.520 o
-3 -1 -7 0.815 0.767 0.997 275.554 o
-3 -1 -8 0.706 1.305 0.976 254.159 o
3 -2 -8 0.612 0.016 0.946 439.591 o
-3 2 7 0.342 2.177 0.943 248.523 o
3 -2 -5 17.467 10.680 0.809 19.511 o
3 -2 -4 1.961 1.594 0.677 155.248 o
3 2 -2 39.451 40.348 1.146 7.526 o
3 -2 -1 18.625 15.843 1.280 17.034 o
-3 -2 -2 14.098 22.260 2.534 16.130 o
-3 -2 -4 19.084 21.654 2.244 13.877 o
3 -2 5 2.951 6.704 1.388 63.493 o
-3 2 -7 0.235 1.024 1.141 335.651 o
-3 -2 -8 0.416 1.488 0.973 285.906 o
3 -3 -8 1.355 1.505 1.016 177.346 o
3 -3 -7 1.469 1.562 0.913 174.224 o
3 3 -5 1.801 1.605 0.601 166.414 o
-3 -3 4 2.326 3.784 0.512 106.139 o
3 -3 -2 5.345 7.443 1.043 48.079 o
3 -3 -1 15.003 21.149 1.522 17.226 o
-3 -3 -1 2.993 4.384 2.040 64.513 o
-3 -3 -2 21.342 24.630 2.405 12.501 o
-3 -3 -4 0.016 3.799 1.703 139.059 o
-3 -3 -5 0.381 1.421 1.349 234.491 o
3 3 7 3.099 0.570 1.193 113.481 o
3 -4 -8 0.273 2.695 1.050 214.502 o
3 -4 -7 0.370 0.760 0.851 420.431 o
3 4 -5 2.103 3.331 0.608 116.842 o
3 -4 -4 0.209 2.657 0.437 283.730 o
-3 4 2 1.502 7.225 1.032 81.754 o
3 -4 -1 0.611 2.236 1.104 199.548 o
3 4 1 4.006 6.820 1.263 56.399 o
-3 -4 -2 62.365 76.137 3.403 4.139 o
-3 -4 -4 5.297 8.782 1.764 40.958 o
-3 -4 -5 2.055 5.830 1.870 69.140 o
-3 -4 -7 2.458 3.241 1.519 88.763 o
3 -5 -8 0.696 -0.932 0.932 414.764 o
3 -5 -7 1.438 1.718 0.854 174.459 o
3 5 -5 8.649 7.634 0.635 35.991 o
3 -5 -4 0.844 2.169 0.469 227.236 o
3 -5 -2 9.486 9.812 1.138 30.586 o
3 5 -1 30.684 21.580 1.239 10.885 o
3 -5 1 0.449 1.870 1.006 246.988 o
-3 -5 -2 7.294 3.357 1.812 43.917 o
3 5 4 15.062 12.123 1.920 19.804 o
3 5 5 0.395 -1.060 1.607 281.048 o
-3 -5 -7 1.992 4.304 1.459 89.035 o
3 -6 -8 4.286 4.548 1.166 63.567 o
3 -6 -7 4.864 5.035 0.961 58.539 o
3 6 -5 1.609 3.967 0.512 123.929 o
3 -6 -4 39.216 44.081 0.856 6.985 o
-3 -6 2 53.145 40.127 1.609 5.986 o
-3 -6 1 5.936 6.339 0.940 48.388 o
3 -6 1 33.526 36.772 1.479 8.457 o
3 -6 2 63.769 56.260 2.000 4.652 o
-3 -6 -4 22.336 21.031 2.137 12.736 o
-3 -6 -5 2.646 1.422 1.449 105.746 o
-3 -6 -7 5.475 6.720 1.533 45.870 o
3 -7 -8 2.283 2.219 1.683 96.937 o
-3 7 7 2.002 2.281 1.130 122.748 o
-3 -7 5 3.866 2.565 0.384 88.242 o
3 -7 -4 28.447 15.772 0.906 12.137 o
-3 -7 2 23.430 19.761 1.100 13.315 o
3 7 -1 10.766 6.172 0.894 32.357 o
-3 -7 -1 21.249 22.251 1.248 13.635 o
3 -7 2 4.063 6.699 1.039 57.953 o
-3 -7 -4 1.314 0.838 1.501 163.937 o
-3 -7 -5 2.508 4.642 1.582 76.282 o
-3 -7 -7 2.817 0.176 1.288 124.730 o
3 -8 -7 1.080 -0.292 1.477 216.682 o
3 8 -6 0.088 6.567 0.712 127.234 o
3 -8 -5 0.421 0.895 0.235 517.474 o
3 -8 -4 4.595 7.684 1.486 48.250 o
-3 -8 2 14.097 23.277 1.112 17.046 o
-3 -8 1 25.346 16.603 1.019 13.270 o
-3 -8 -1 8.088 14.934 1.080 28.213 o
-3 -8 -2 15.524 18.976 1.201 17.521 o
-3 -8 -4 3.834 4.511 1.564 63.325 o
-3 -8 -5 5.490 6.862 1.710 44.344 o
-3 -8 -7 0.447 1.945 1.283 208.518 o
-3 -9 7 0.218 1.982 0.797 305.013 o
3 9 -6 1.842 5.791 0.506 94.519 o
3 -9 -5 0.314 0.609 0.212 723.885 o
3 -9 -4 21.768 17.331 0.782 14.495 o
-3 9 2 12.269 9.440 0.869 26.266 o
-3 -9 1 1.178 3.734 0.764 138.758 o
-3 -9 -1 2.714 1.892 0.916 113.776 o
3 -9 2 2.430 1.569 0.778 131.892 o
-3 -9 -4 0.726 5.795 1.691 92.028 o
-3 -9 -5 0.083 1.018 1.439 289.817 o
-3 -9 -7 0.818 -0.004 1.253 293.271 o
3 -10 -7 14.395 7.215 1.997 22.697 o
-3 -10 6 4.310 1.920 0.202 86.981 o
3 -10 -5 5.313 1.550 0.278 75.108 o
3 -10 -4 3.143 4.027 0.570 86.614 o
3 -10 -2 18.879 16.763 0.982 16.209 o
-3 -10 1 63.723 61.763 1.644 4.439 o
-3 -10 -1 38.214 42.311 1.612 7.177 o
-3 -10 -2 12.203 9.963 0.990 25.741 o
-3 -10 -4 1.695 3.477 1.612 98.398 o
-3 -10 -5 10.825 20.236 2.167 19.322 o
-3 -10 -7 4.230 8.450 1.692 46.457 o
3 -11 -7 0.123 0.152 1.480 366.650 o
3 -11 -5 3.315 2.513 0.351 99.451 o
-3 -11 4 0.389 0.843 0.556 482.053 o
-3 11 2 0.601 1.891 0.721 257.276 o
-3 -11 1 2.337 3.045 0.750 111.724 o
-3 -11 -1 0.317 2.190 0.869 260.102 o
-3 -11 -2 1.500 5.526 0.916 98.605 o
-3 -11 -4 1.131 2.607 1.454 133.681 o
-3 -11 -5 1.134 5.424 1.646 89.324 o
3 -12 -7 2.696 2.675 1.661 85.912 o
-3 -12 6 3.559 1.240 0.161 109.942 o
3 -12 -5 4.341 2.507 0.541 80.196 o
3 12 -4 0.095 2.822 0.678 267.391 o
3 -12 -2 3.667 5.701 0.894 66.540 o
-3 -12 1 15.182 15.845 1.124 18.977 o
3 12 1 7.137 9.529 0.973 36.898 o
-3 -12 -2 0.004 4.444 0.962 172.512 o
-3 -12 -4 1.289 2.256 1.181 149.477 o
-3 -12 -5 4.812 13.456 1.935 34.059 o
3 -13 -5 0.704 0.634 0.585 390.349 o
3 13 -4 6.109 6.593 0.837 46.891 o
3 -13 -2 13.014 8.397 1.041 25.584 o
3 -13 -1 0.176 4.993 0.996 146.250 o
-3 -13 -1 1.805 3.008 0.898 124.813 o
-3 -13 -2 11.952 12.010 1.185 24.260 o
-3 -13 -4 0.145 2.110 0.866 295.908 o
-3 -13 -5 1.870 2.812 0.980 123.345 o
3 -14 -5 0.143 1.182 0.644 495.445 o
3 -14 -4 9.625 5.908 0.938 35.011 o
3 -14 -2 23.408 18.670 1.315 13.210 o
-3 -14 1 2.124 4.720 1.028 92.203 o
-3 -14 -1 10.543 10.448 1.078 27.769 o
3 14 2 26.869 25.642 1.517 10.747 o
-3 -14 -4 5.065 6.791 0.967 51.305 o
-3 -14 -5 0.549 1.067 0.860 321.364 o
3 -15 -5 0.999 1.650 0.851 212.590 o
3 -15 -4 8.670 7.994 0.993 34.577 o
-3 15 2 38.176 25.128 1.512 8.369 o
-3 -15 1 1.030 -0.551 0.917 322.313 o
-3 -15 -1 3.125 3.423 0.863 88.632 o
-3 -15 -2 13.485 13.411 1.205 21.526 o
-3 -15 -4 2.409 2.737 0.802 112.751 o
-3 -15 -5 0.015 -0.188 0.699 1833.800 o
3 -16 -5 4.396 4.832 0.985 62.969 o
3 -16 -4 4.690 5.714 0.972 57.224 o
3 -16 -2 5.132 3.521 1.041 61.943 o
-3 16 1 10.262 9.244 1.202 29.116 o
-3 -16 -1 12.784 15.184 1.194 21.313 o
-3 -16 -2 2.530 4.385 0.920 89.666 o
-3 -16 -4 1.282 2.546 0.854 158.839 o
-3 -16 -5 0.994 2.105 0.771 197.923 o
3 -17 -5 0.062 -1.127 1.127 681.661 o
3 -17 -4 0.787 0.690 0.776 325.194 o
3 -17 -2 0.083 1.648 0.955 343.022 o
3 -17 -1 2.340 6.488 1.139 73.929 o
3 17 1 0.264 5.860 0.957 126.590 o
-3 -17 -2 3.305 5.406 0.938 71.351 o
-3 -17 -4 2.451 1.868 0.834 123.992 o
-3 -17 -5 0.212 1.229 0.690 437.741 o
3 -18 -5 0.514 1.538 1.252 226.520 o
3 -18 -4 0.166 0.052 0.925 762.493 o
3 -18 -2 0.082 0.309 0.884 752.967 o
3 -18 -1 4.174 7.390 1.167 53.654 o
3 -18 1 6.290 13.184 1.151 33.493 o
-3 -18 -2 0.016 1.422 0.722 472.833 o
-3 -18 -4 0.444 2.063 0.856 252.617 o
3 -19 -4 1.321 2.348 1.024 153.792 o
3 -19 -2 1.167 1.079 0.933 217.419 o
3 -19 -1 1.402 1.097 0.908 196.791 o
-3 19 -1 3.045 2.749 0.864 96.341 o
-3 -19 -2 5.025 5.645 0.908 55.492 o
3 -20 -2 6.510 8.176 1.196 40.335 o
3 -20 -1 4.259 4.124 0.986 67.595 o
3 -20 1 4.156 3.751 0.925 71.262 o
3 20 2 5.289 4.443 0.877 58.108 o
3 -21 -2 0.578 0.354 0.872 412.057 o
3 -21 -1 1.439 3.675 1.050 121.013 o
3 -21 1 2.063 0.680 0.783 171.229 o
3 21 2 0.175 1.623 0.767 364.070 o
4 0 -8 6.277 5.933 1.374 44.994 o
4 0 -4 96.663 55.719 1.874 3.358 o
4 0 -2 37.725 42.977 1.795 7.351 o
-4 0 -4 16.241 14.408 2.537 17.072 o
4 1 -8 0.390 -0.261 0.748 701.030 o
-4 -1 7 0.875 0.285 0.654 378.244 o
4 1 -5 0.642 2.553 0.629 219.083 o
4 1 -4 0.341 1.226 0.571 416.325 o
4 1 -2 37.204 37.504 1.277 7.893 o
4 -1 -1 1.685 1.659 1.392 134.388 o
4 1 4 5.731 8.226 2.253 37.347 o
-4 1 -5 0.456 0.819 1.444 246.673 o
-4 -1 -7 2.917 1.338 2.223 77.348 o
4 2 -8 2.230 2.036 0.783 130.185 o
4 2 -7 0.735 2.819 0.700 193.938 o
4 -2 -5 0.432 3.974 0.637 176.418 o
4 2 -4 27.177 24.565 0.939 11.111 o
4 2 -2 94.538 88.856 2.017 3.099 o
4 -2 -1 5.093 6.619 1.351 49.761 o
4 2 2 83.915 45.667 3.778 3.962 o
-4 -2 -4 0.303 0.820 1.975 177.675 o
-4 -2 -5 0.944 2.050 1.543 148.164 o
-4 -2 -7 0.330 1.459 1.496 215.690 o
4 3 -8 0.736 0.887 0.755 317.910 o
4 3 -7 9.297 5.668 0.749 36.688 o
4 -3 -5 6.749 6.654 0.663 44.429 o
-4 3 4 0.003 1.043 0.570 679.153 o
4 -3 -2 56.017 51.088 2.299 5.280 o
4 -3 -1 60.742 79.620 2.570 4.245 o
-4 -3 -2 0.771 -2.109 2.109 158.333 o
4 3 4 1.454 2.805 1.845 102.636 o
-4 -3 -5 8.816 11.805 2.281 26.412 o
-4 -3 -7 5.239 13.426 2.866 28.619 o
4 -4 -8 1.940 2.387 0.956 129.037 o
4 4 -7 1.643 1.465 0.625 180.166 o
4 -4 -5 1.503 5.135 0.604 108.393 o
4 4 -4 57.336 78.193 1.501 4.245 o
4 -4 -2 211.462 195.390 4.414 1.333 o
4 -4 -1 43.008 45.151 2.078 6.614 o
4 4 1 23.310 26.439 2.813 11.271 o
-4 -4 -2 71.550 60.311 3.549 4.064 o
-4 -4 -4 28.456 34.454 2.790 8.880 o
-4 -4 -5 4.190 3.313 1.926 60.362 o
-4 -4 -7 1.556 2.167 1.376 129.920 o
4 -5 -8 0.196 0.005 0.853 839.702 o
4 5 -7 0.618 0.259 0.553 517.132 o
4 -5 -5 0.306 1.206 0.521 445.200 o
4 5 -4 3.276 5.760 0.653 72.224 o
4 -5 -2 17.582 14.891 1.483 17.444 o
4 -5 -1 32.981 29.589 1.994 9.082 o
4 -5 1 51.229 48.897 2.061 5.682 o
-4 -5 -2 7.952 9.032 2.171 31.184 o
-4 -5 -4 0.703 0.485 1.678 200.522 o
-4 -5 -5 0.493 6.472 1.911 83.796 o
-4 -5 -7 2.008 -0.339 1.437 153.881 o
-4 6 8 2.247 3.434 1.358 94.893 o
4 6 -7 8.918 4.969 0.644 39.249 o
4 -6 -5 1.497 0.993 0.547 216.430 o
-4 -6 4 6.672 8.245 0.885 40.886 o
4 -6 -2 2.635 3.030 1.047 98.743 o
-4 -6 1 71.076 68.275 2.130 4.048 o
-4 -6 -1 44.556 49.145 1.891 6.182 o
-4 -6 -4 18.973 10.892 2.085 17.044 o
-4 -6 -5 2.398 -0.830 1.495 133.104 o
4 6 7 0.973 0.924 1.420 191.887 o
4 7 -7 0.357 1.595 0.533 358.164 o
4 -7 -5 1.761 1.805 0.494 166.096 o
4 -7 -4 0.530 -1.014 1.014 450.682 o
-4 -7 2 5.015 3.685 0.976 63.023 o
4 7 -1 0.442 1.461 1.008 278.141 o
-4 -7 -1 3.113 4.410 1.032 79.080 o
4 7 2 3.397 3.320 1.141 81.181 o
-4 -7 -4 10.053 12.535 2.162 24.456 o
-4 -7 -5 0.518 4.187 1.766 111.967 o
-4 -7 -7 0.738 1.271 1.318 208.881 o
4 -8 -7 1.186 1.280 1.167 186.005 o
4 -8 -5 7.108 8.316 0.621 39.765 o
4 -8 -4 2.150 4.917 1.409 82.733 o
-4 -8 2 20.754 20.375 1.145 14.190 o
-4 -8 1 7.310 6.702 1.021 41.114 o
4 -8 1 12.970 15.498 1.193 21.151 o
-4 -8 -2 9.720 10.578 1.180 29.042 o
-4 -8 -4 0.405 3.396 1.785 126.714 o
4 8 5 2.672 3.240 1.704 80.990 o
-4 -8 -7 1.227 1.929 1.225 158.389 o
4 -9 -7 0.847 -0.663 1.090 325.659 o
4 -9 -5 1.361 0.819 1.240 184.049 o
4 -9 -4 0.171 -0.176 1.160 561.980 o
-4 -9 2 1.432 7.923 0.879 79.589 o
-4 -9 1 1.495 2.608 0.826 147.713 o
4 9 1 0.634 0.675 0.858 348.834 o
4 -9 2 5.176 1.796 0.954 70.835 o
-4 -9 -4 6.984 9.701 1.906 33.583 o
-4 -9 -5 1.015 3.923 1.680 106.250 o
-4 -9 -7 0.064 1.389 1.359 279.776 o
4 -10 -7 10.504 12.329 1.806 24.735 o
4 -10 -5 8.457 5.468 1.434 37.503 o
4 -10 -4 1.002 1.949 0.823 200.581 o
-4 -10 2 4.154 6.063 0.845 60.965 o
-4 -10 1 11.898 12.259 1.021 24.476 o
-4 -10 -1 19.038 23.131 1.313 14.178 o
-4 10 -2 0.961 0.551 0.857 290.924 o
-4 -10 -4 2.030 6.713 1.710 67.605 o
-4 -10 -5 3.168 7.903 1.756 53.243 o
4 -11 -7 0.026 1.612 1.388 261.902 o
4 -11 -5 3.748 3.509 0.841 78.691 o
4 11 -4 6.732 4.030 0.781 50.682 o
-4 11 2 0.607 1.166 0.733 319.350 o
4 -11 -1 2.455 5.664 0.883 81.202 o
4 -11 1 0.715 3.307 0.958 164.137 o
4 -11 2 1.318 3.740 0.930 127.931 o
-4 -11 -4 0.281 2.348 1.470 184.793 o
-4 -11 -5 1.341 2.724 1.455 123.899 o
4 -12 -7 3.846 6.841 1.619 53.686 o
4 -12 -5 12.527 13.582 0.799 22.868 o
4 -12 -4 13.678 13.752 0.911 21.426 o
-4 -12 2 13.587 15.587 1.089 20.478 o
-4 -12 1 23.224 26.177 1.267 11.898 o
-4 -12 -1 24.523 30.872 1.557 10.662 o
4 -12 2 9.050 10.124 1.134 30.838 o
4 -12 4 4.746 3.854 1.224 62.118 o
-4 -12 -5 0.938 4.099 1.444 115.408 o
4 13 -5 6.034 7.934 0.655 44.628 o
4 -13 -4 2.187 1.817 0.667 139.438 o
-4 -13 2 1.470 2.820 0.836 143.494 o
-4 -13 1 41.553 39.992 1.540 6.831 o
-4 -13 -1 10.279 10.705 1.222 27.738 o
-4 -13 -2 7.792 12.674 1.215 30.538 o
-4 -13 -4 19.166 18.906 2.175 14.390 o
-4 13 -5 1.471 5.265 1.302 93.481 o
4 -14 -5 3.110 4.792 0.766 79.329 o
-4 14 4 0.072 2.676 0.685 282.348 o
-4 -14 2 0.749 4.052 0.922 144.775 o
-4 -14 1 6.118 11.816 1.066 36.136 o
-4 -14 -1 1.016 8.046 1.128 81.165 o
-4 -14 -2 1.701 6.488 1.102 83.071 o
-4 -14 -4 0.086 2.318 1.027 263.305 o
4 -14 5 0.102 1.108 0.845 462.171 o
-4 -15 5 1.532 0.400 0.732 232.392 o
4 15 -4 0.129 2.494 0.694 287.295 o
-4 15 2 3.328 4.582 0.895 76.531 o
-4 -15 1 1.774 3.079 0.863 125.562 o
-4 -15 -1 1.480 2.746 0.880 143.075 o
-4 -15 -2 10.992 17.803 1.342 21.591 o
-4 -15 -4 5.991 12.308 1.149 35.469 o
-4 -15 -5 0.508 0.694 0.768 405.906 o
4 -16 -5 4.419 4.512 1.457 59.612 o
-4 -16 4 6.634 6.720 0.863 44.039 o
-4 16 2 0.868 2.048 0.872 204.503 o
-4 16 1 5.314 6.605 0.975 50.395 o
4 16 1 3.790 2.653 0.838 84.396 o
-4 -16 -2 0.633 1.145 0.889 291.444 o
-4 -16 -4 2.449 3.652 0.821 100.040 o
-4 -16 -5 3.646 5.704 0.922 66.332 o
4 -17 -5 0.055 1.488 1.298 286.253 o
-4 -17 4 2.539 2.864 0.971 104.097 o
-4 -17 2 4.977 3.448 0.991 64.001 o
-4 17 1 0.902 1.469 0.861 231.738 o
-4 -17 -1 0.312 3.040 0.868 210.238 o
-4 -17 -2 5.510 6.284 1.048 49.794 o
-4 -17 -4 2.496 2.205 0.787 118.300 o
4 -18 -4 0.866 4.551 1.074 124.583 o
4 18 -2 0.290 3.115 0.899 206.361 o
4 -18 -1 2.178 6.708 1.011 76.159 o
-4 -18 -1 0.719 0.734 0.740 342.666 o
-4 -18 -2 0.000 0.681 0.783 725.761 o
-4 -18 -4 1.982 2.771 0.847 124.143 o
4 -19 -4 3.154 1.589 1.347 95.574 o
4 19 -2 8.407 9.418 1.150 32.965 o
4 -19 -1 1.499 2.452 0.843 150.422 o
-4 -19 -1 1.047 3.411 0.882 147.430 o
-4 -19 -2 4.062 2.715 0.829 79.942 o
4 -20 -2 3.775 4.936 1.006 68.153 o
-4 -20 1 0.953 1.507 0.862 223.821 o
-4 -20 -1 1.395 4.606 0.926 111.949 o
-4 -20 -2 1.968 0.439 0.740 188.593 o
4 -21 -2 0.045 1.560 0.862 390.542 o
4 -21 -1 0.129 -0.327 0.795 1062.140 o
-4 -21 -1 0.305 2.209 0.793 269.803 o
5 0 -8 4.171 3.943 1.041 68.872 o
5 0 -4 67.743 70.565 2.388 3.936 o
5 0 -2 30.270 23.850 1.763 10.293 o
5 1 -8 0.254 0.781 0.602 564.758 o
5 1 -7 0.354 0.650 0.604 541.345 o
5 1 -5 0.078 0.417 0.531 1095.160 o
5 1 -4 7.068 8.830 0.845 38.586 o
5 1 -2 1.965 1.960 0.880 139.446 o
5 -1 -1 12.991 12.009 2.030 21.876 o
-5 -1 -4 4.340 2.553 2.429 54.612 o
-5 -1 -5 4.381 2.576 1.781 64.037 o
-5 -1 -7 4.625 13.297 3.052 28.921 o
5 2 -8 0.760 2.090 0.619 232.181 o
5 2 -7 0.590 1.692 0.633 283.831 o
5 2 -5 2.477 3.717 0.675 101.106 o
-5 -2 4 3.484 5.134 0.691 73.184 o
5 -2 -2 21.579 23.244 1.651 13.031 o
5 -2 -1 28.964 32.576 2.144 9.438 o
-5 -2 -4 0.137 0.006 2.121 199.083 o
-5 -2 -5 22.088 24.971 2.877 11.487 o
-5 -2 -7 5.284 2.726 2.442 48.358 o
5 3 -8 0.322 1.104 0.588 444.478 o
-5 -3 7 1.507 1.239 0.601 200.864 o
5 -3 -5 1.045 1.035 0.604 266.192 o
5 3 -4 3.976 2.944 0.651 81.517 o
-5 3 2 19.047 19.211 1.577 15.127 o
5 -3 -1 3.855 7.529 1.516 52.712 o
-5 -3 -2 8.729 10.614 3.783 22.056 o
-5 -3 -4 3.741 5.500 2.254 51.497 o
-5 -3 -5 0.453 0.775 1.812 190.324 o
-5 -3 -7 2.241 5.163 2.486 58.973 o
-5 -4 8 2.041 2.691 0.783 125.200 o
5 -4 -7 1.937 3.253 0.647 122.383 o
5 4 -5 2.647 2.214 0.712 115.390 o
5 4 -4 8.921 8.444 0.770 33.924 o
5 -4 -2 7.983 10.442 1.487 32.052 o
5 -4 -1 8.250 10.491 1.468 31.506 o
-5 -4 -2 0.017 9.027 2.286 65.084 o
-5 -4 -4 0.220 4.150 2.090 104.641 o
-5 -4 -5 10.149 7.062 2.169 28.617 o
-5 -4 -7 2.979 -0.701 1.427 116.636 o
5 -5 -7 0.991 2.288 0.568 201.677 o
5 -5 -5 1.277 3.624 0.688 139.030 o
-5 -5 4 0.044 1.134 0.726 534.226 o
5 -5 -2 0.367 -0.625 1.332 377.359 o
-5 5 1 6.919 11.140 1.454 33.853 o
5 -5 1 6.778 2.617 1.378 51.310 o
-5 -5 -2 2.217 2.519 1.989 85.871 o
5 5 4 0.885 3.011 2.059 104.032 o
-5 -5 -5 1.913 2.849 1.802 94.072 o
-5 -5 -7 0.006 5.962 2.431 78.808 o
-5 6 7 14.209 11.443 0.770 22.175 o
5 -6 -5 8.891 7.934 0.741 34.657 o
5 -6 -4 40.027 25.259 1.721 8.077 o
5 -6 -2 24.551 23.016 1.830 11.869 o
5 -6 -1 16.373 16.658 1.650 17.400 o
5 -6 1 2.672 -0.291 1.216 136.911 o
-5 -6 -2 30.395 38.967 2.995 8.107 o
-5 -6 -4 36.909 37.532 3.090 7.184 o
-5 -6 -5 0.892 4.668 1.969 90.400 o
-5 -6 -7 0.106 0.949 2.073 173.551 o
5 -7 -7 1.012 1.663 0.633 226.931 o
5 -7 -5 2.651 1.469 0.633 129.029 o
5 -7 -4 13.517 11.997 1.411 22.070 o
5 -7 -2 11.053 6.685 1.384 29.877 o
5 7 -1 1.235 7.591 1.259 79.274 o
-5 -7 -1 0.142 -0.079 1.006 731.223 o
-5 7 -2 5.337 1.592 1.495 64.078 o
5 7 4 16.564 17.098 2.345 16.163 o
-5 -7 -5 0.002 -0.557 1.451 451.939 o
5 -8 -7 0.027 2.289 0.560 349.279 o
5 -8 -5 0.607 4.244 0.916 147.151 o
-5 8 4 0.805 -0.829 1.055 344.657 o
5 -8 -2 0.737 1.807 1.165 201.410 o
-5 -8 1 1.578 2.195 1.059 143.674 o
5 -8 1 4.771 5.952 1.109 55.070 o
-5 -8 -2 6.707 9.778 1.361 36.544 o
-5 -8 -4 1.145 1.780 1.837 126.061 o
-5 -8 -5 0.334 1.520 1.668 189.335 o
5 -9 -7 0.103 0.139 1.025 678.513 o
5 -9 -5 0.164 3.089 1.240 188.321 o
5 -9 -4 4.554 5.237 1.322 57.284 o
5 9 -2 4.600 4.391 0.977 63.384 o
-5 -9 1 1.631 1.553 0.968 161.758 o
-5 -9 -1 2.633 4.326 1.039 86.643 o
5 9 2 1.059 0.533 1.064 247.136 o
-5 -9 -4 9.949 17.638 2.330 21.080 o
-5 -9 -5 2.724 4.081 1.773 73.313 o
5 -10 -7 9.041 3.718 1.305 38.923 o
-5 10 5 11.326 6.380 1.475 29.209 o
5 -10 -4 1.947 10.931 1.658 52.322 o
5 10 -2 6.675 4.826 0.962 48.105 o
-5 -10 1 39.181 35.043 1.633 7.484 o
5 -10 1 50.872 67.738 2.148 4.795 o
5 10 2 0.410 0.870 1.078 328.704 o
5 10 4 1.536 1.443 1.594 132.649 o
5 10 5 7.717 7.657 1.847 34.573 o
5 -11 -7 1.616 3.226 1.333 112.793 o
5 -11 -5 8.314 8.560 1.538 33.124 o
5 -11 -4 1.115 0.192 0.991 274.744 o
5 11 -2 7.258 5.295 0.959 44.242 o
-5 -11 1 32.857 33.711 1.595 8.535 o
5 -11 1 36.290 36.652 1.699 7.712 o
-5 -11 -2 0.098 1.118 0.999 405.915 o
-5 -11 -4 0.179 1.999 1.488 205.295 o
-5 -11 -5 3.308 3.844 1.580 71.525 o
-5 12 5 0.839 1.008 0.920 263.934 o
5 -12 -4 0.322 2.321 0.893 247.401 o
-5 -12 2 1.142 5.634 0.912 105.528 o
-5 -12 1 4.956 5.762 1.017 55.019 o
5 12 1 2.586 3.863 1.059 91.078 o
5 12 2 2.050 2.789 0.986 117.877 o
-5 -12 -4 4.545 6.014 1.766 50.645 o
-5 -12 -5 0.267 6.598 1.713 92.318 o
-5 -13 5 0.325 1.252 0.819 362.680 o
-5 13 4 10.194 8.308 0.946 30.675 o
-5 -13 2 12.884 9.786 1.019 24.732 o
-5 -13 1 18.694 18.784 1.294 15.404 o
-5 -13 -1 15.879 21.630 1.512 16.004 o
-5 -13 -2 21.865 27.397 1.563 11.940 o
-5 -13 -4 8.874 5.841 1.321 36.061 o
-5 13 -5 0.433 0.535 1.090 362.738 o
5 -14 -5 0.094 0.414 0.760 797.678 o
5 -14 -4 0.007 0.731 0.715 746.741 o
-5 -14 2 16.128 18.927 1.215 16.925 o
-5 14 1 0.212 2.167 0.842 282.186 o
5 14 1 0.267 1.775 0.955 289.938 o
5 -14 2 15.778 13.643 1.241 19.191 o
-5 -14 -4 4.234 2.490 1.488 70.315 o
5 -14 5 0.171 1.607 0.929 332.145 o
5 -15 -5 0.329 0.529 1.195 359.922 o
-5 15 4 2.824 2.814 0.730 102.610 o
-5 -15 2 1.665 3.989 0.908 113.536 o
-5 -15 1 1.123 2.190 0.834 180.903 o
-5 -15 -1 0.738 -0.078 0.857 423.747 o
-5 -15 -2 0.494 2.931 0.902 196.331 o
-5 -15 -4 0.993 1.987 1.000 187.035 o
5 -15 5 0.027 -0.435 1.026 859.123 o
5 -16 -5 4.343 3.934 1.309 64.336 o
5 -16 -4 0.120 1.916 0.720 347.957 o
-5 16 2 0.676 2.731 0.801 196.374 o
-5 -16 1 14.399 11.832 1.077 21.519 o
-5 -16 -1 15.790 14.259 1.296 18.848 o
-5 -16 -2 2.691 3.148 0.956 97.887 o
-5 -16 -4 0.259 3.413 1.541 148.175 o
5 -17 -4 1.402 5.516 0.989 99.279 o
5 -17 -2 1.742 4.882 0.883 100.906 o
-5 -17 1 9.146 5.342 0.877 37.364 o
5 17 1 10.438 12.677 1.216 25.770 o
-5 -17 -2 1.613 1.185 0.826 182.344 o
-5 -17 -4 5.146 5.165 1.168 54.584 o
5 -18 -4 1.698 1.538 0.897 161.747 o
5 -18 -2 0.381 0.918 0.701 429.381 o
-5 -18 1 2.710 3.272 0.821 98.562 o
-5 -18 -1 4.170 1.490 0.810 88.023 o
-5 -18 -2 0.187 0.108 0.744 908.705 o
5 -19 -2 0.199 1.336 0.748 406.908 o
-5 -19 1 3.582 5.193 0.883 69.985 o
-5 -19 -1 3.633 5.396 0.957 67.703 o
-5 -19 -2 0.135 0.668 0.822 581.137 o
5 -20 -2 1.307 2.258 0.816 167.447 o
-5 -20 1 2.783 1.985 0.785 113.173 o
-5 -20 -1 1.012 1.437 0.790 227.542 o
6 0 -4 11.897 20.699 1.663 19.012 o
6 0 -2 0.223 0.359 1.339 363.751 o
6 -1 -7 7.063 5.439 0.697 45.542 o
6 1 -5 7.001 6.933 0.807 42.331 o
6 1 -4 3.547 4.823 0.849 72.900 o
-6 -1 2 6.263 5.210 1.170 48.254 o
6 1 5 0.720 -0.151 2.115 160.333 o
6 -2 -7 0.000 1.282 0.575 577.623 o
6 2 -5 7.120 6.876 0.847 41.856 o
6 2 -4 0.118 2.465 0.725 288.186 o
6 -2 -2 8.907 11.585 1.537 28.782 o
6 -2 -1 39.557 37.386 2.531 7.186 o
-6 -2 -4 0.889 1.112 2.491 103.995 o
6 2 5 2.914 2.193 2.151 73.954 o
-6 3 7 8.172 8.504 0.772 35.692 o
6 3 -5 10.645 13.152 0.944 25.552 o
6 3 -4 0.944 1.451 0.762 237.279 o
6 -3 -2 0.157 1.536 1.121 301.583 o
6 -3 -1 29.610 32.201 2.242 9.204 o
-6 -3 -4 5.004 3.456 2.504 47.276 o
-6 -3 -5 5.596 9.748 2.400 34.498 o
6 -4 -7 0.542 0.233 0.633 543.045 o
6 4 -5 3.797 2.755 0.666 85.444 o
-6 -4 4 0.226 1.373 0.881 359.218 o
6 -4 -1 38.566 44.135 2.376 6.877 o
-6 -4 -2 1.045 -3.301 3.301 73.254 o
6 4 4 2.175 8.414 2.419 49.880 o
-6 -4 -5 6.655 13.269 2.614 27.430 o
-6 5 7 0.556 2.460 0.723 226.680 o
6 5 -5 1.168 3.126 0.653 157.103 o
-6 -5 4 6.019 7.863 1.095 43.396 o
6 -5 -2 2.563 5.091 1.262 78.370 o
6 -5 -1 0.325 1.084 1.123 313.081 o
6 5 2 6.787 5.988 2.425 36.484 o
-6 -5 -4 1.444 7.984 2.370 56.394 o
-6 -5 -5 0.094 1.380 1.840 190.677 o
6 -6 -7 3.100 5.833 0.824 72.288 o
6 6 -5 0.843 1.776 0.663 237.993 o
6 -6 -4 18.877 10.625 1.493 17.814 o
6 -6 -2 22.609 36.024 2.278 10.191 o
6 -6 -1 1.930 2.305 1.198 122.420 o
-6 -6 -1 5.269 3.115 1.361 59.715 o
6 6 2 19.520 33.375 3.174 10.789 o
-6 -6 -4 8.452 13.564 2.393 25.227 o
-6 -6 -5 0.017 -0.892 1.617 359.646 o
6 -7 -7 1.418 1.897 0.668 178.890 o
-6 7 5 0.129 1.093 0.717 500.752 o
6 -7 -4 32.757 29.815 1.908 8.800 o
6 -7 -2 7.815 15.134 1.874 26.571 o
6 -7 -1 5.620 5.739 1.349 49.032 o
-6 7 -1 0.430 0.804 1.259 289.336 o
-6 -7 -2 7.702 24.934 2.801 18.774 o
6 7 4 3.313 4.190 1.965 63.348 o
-6 -7 -5 0.543 3.957 1.707 117.346 o
6 -8 -7 0.398 -0.837 1.048 497.594 o
6 -8 -5 0.220 1.274 1.060 330.060 o
6 -8 -4 0.727 1.390 1.042 237.572 o
6 -8 -2 23.597 27.674 2.170 11.133 o
-6 -8 1 1.794 1.983 1.154 134.827 o
-6 8 -1 0.072 3.374 1.219 186.353 o
-6 8 -2 31.571 34.750 2.079 8.515 o
-6 -8 -4 2.461 -0.043 1.808 114.541 o
-6 -8 -5 1.075 1.374 1.652 149.996 o
-6 9 7 0.843 2.225 1.640 141.847 o
6 -9 -5 5.425 13.750 1.626 33.420 o
6 -9 -4 20.833 12.409 1.491 15.906 o
-6 9 2 8.046 8.164 1.595 34.199 o
6 9 -1 16.709 27.619 1.703 13.883 o
6 -9 1 1.518 -0.092 1.064 224.244 o
-6 -9 -2 11.500 12.963 1.518 23.672 o
6 9 4 5.452 11.327 2.211 33.838 o
-6 -9 -5 1.185 1.164 1.636 151.029 o
6 -10 -5 3.097 2.065 1.174 96.185 o
6 -10 -4 0.761 0.735 0.945 296.664 o
-6 -10 2 3.358 2.456 1.065 89.855 o
6 10 -1 8.741 10.543 1.410 30.370 o
-6 -10 -1 2.564 1.696 1.064 116.687 o
6 -10 2 4.045 4.866 1.202 64.034 o
-6 -10 -4 1.176 -0.170 1.548 198.160 o
-6 -10 -5 0.511 3.632 1.723 122.619 o
6 -11 -5 0.080 4.656 1.426 135.940 o
6 -11 -4 1.162 3.765 1.149 125.236 o
-6 -11 2 2.144 6.863 1.134 74.094 o
-6 -11 1 3.376 6.592 1.181 62.473 o
-6 -11 -1 0.340 0.913 1.010 358.371 o
6 11 2 0.657 1.275 1.086 248.049 o
-6 -11 -4 0.295 0.569 1.559 263.309 o
-6 -11 -5 1.784 2.885 1.733 98.649 o
6 -12 -5 0.493 5.368 1.402 111.634 o
-6 -12 4 3.186 4.659 1.089 75.483 o
6 12 -2 0.263 0.398 0.867 559.840 o
-6 -12 1 10.134 16.144 1.421 23.478 o
6 -12 1 10.148 15.354 1.353 24.081 o
-6 -12 -2 0.173 3.132 1.064 201.946 o
-6 -12 -4 1.636 3.239 1.688 99.589 o
-6 -12 -5 1.904 4.294 1.723 83.975 o
6 -13 -5 0.184 0.267 0.924 632.819 o
-6 -13 4 15.550 14.606 1.362 18.822 o
-6 -13 2 20.716 23.222 1.437 13.230 o
-6 -13 1 1.195 4.184 1.046 120.821 o
-6 -13 -1 5.586 7.344 1.149 46.184 o
-6 -13 -2 4.528 3.570 1.021 67.414 o
6 13 4 6.269 8.468 1.864 37.456 o
6 13 5 1.743 4.457 1.695 85.936 o
6 -14 -5 1.074 0.874 1.089 221.969 o
6 -14 -4 1.844 2.004 0.863 144.007 o
-6 -14 2 3.790 3.440 0.891 78.042 o
-6 -14 1 0.913 3.623 0.946 146.139 o
6 14 1 1.145 2.775 1.005 152.859 o
6 14 2 4.736 5.327 1.071 57.622 o
-6 -14 -4 0.617 1.038 1.552 200.946 o
6 -15 -5 0.065 -1.054 1.054 764.720 o
6 -15 -4 0.221 1.316 0.797 389.821 o
6 15 -2 1.224 4.588 0.899 117.850 o
-6 -15 1 1.272 2.054 0.860 173.877 o
6 -15 1 0.378 -0.334 1.084 488.739 o
6 -15 2 2.177 7.086 1.046 73.398 o
-6 -15 -4 0.291 3.862 1.608 132.839 o
6 -16 -4 2.185 0.567 0.872 163.008 o
-6 -16 2 0.369 0.494 0.748 522.442 o
6 16 -1 5.748 5.911 1.023 49.652 o
-6 16 -1 4.711 4.955 1.049 59.378 o
6 -16 2 0.166 0.381 0.791 701.951 o
6 -17 -4 4.540 4.873 1.032 61.183 o
-6 -17 2 3.596 5.475 0.903 68.165 o
-6 -17 1 4.114 4.216 0.872 69.662 o
6 17 1 3.407 1.558 0.855 101.549 o
6 -17 2 0.947 1.732 0.846 214.026 o
-6 -18 2 0.269 1.977 0.762 300.581 o
-6 -18 1 1.535 3.263 0.780 133.219 o
-6 -18 -1 1.090 0.324 0.775 300.067 o
-6 -18 -2 0.003 1.467 0.882 415.342 o
-6 -19 2 0.657 1.927 0.758 243.467 o
-6 -19 1 4.233 2.541 0.781 79.288 o
-6 -19 -1 6.026 5.507 1.041 49.115 o
7 0 -4 9.660 11.205 1.414 27.950 o
7 0 -2 2.256 3.403 1.654 87.445 o
-7 -1 7 1.516 2.374 0.754 154.978 o
7 1 -4 0.093 1.557 0.756 403.007 o
7 -1 -2 5.485 2.452 1.540 58.735 o
-7 -2 7 2.564 3.169 0.832 102.715 o
7 2 -5 19.772 14.629 1.016 16.141 o
-7 -2 4 1.347 1.993 0.935 167.111 o
7 -2 -2 8.416 4.700 1.448 38.969 o
7 -2 -1 18.153 17.349 2.297 15.348 o
-7 -2 -5 0.450 -1.298 2.099 178.948 o
-7 -3 7 11.824 11.098 0.992 25.207 o
7 3 -5 9.664 12.861 0.978 27.259 o
-7 -3 4 15.166 12.795 1.354 20.042 o
7 -3 -2 0.303 0.946 1.165 322.962 o
7 -3 -1 41.855 50.000 2.932 6.059 o
7 3 4 2.628 2.722 2.528 65.290 o
7 3 5 3.065 -1.002 2.023 91.765 o
-7 -4 7 0.814 2.130 0.712 217.542 o
7 4 -5 5.402 2.503 0.728 66.506 o
-7 -4 4 0.429 0.668 0.960 382.639 o
7 -4 -2 6.699 9.295 1.526 36.626 o
7 -4 -1 2.415 2.822 1.417 96.308 o
7 4 4 1.431 5.686 2.417 64.923 o
-7 -4 -5 2.500 3.400 2.033 74.412 o
-7 5 7 0.035 -0.173 0.737 1550.890 o
7 5 -5 0.397 -0.603 0.603 808.987 o
-7 -5 4 0.878 2.277 1.104 177.348 o
-7 5 2 6.888 8.773 1.457 37.138 o
7 -5 -1 4.456 4.162 1.444 61.038 o
-7 -5 -2 1.892 0.283 3.375 61.412 o
-7 -5 -4 0.179 -0.648 2.031 212.118 o
7 5 5 0.597 1.592 1.992 139.461 o
-7 6 7 1.106 0.223 1.374 217.187 o
7 6 -5 1.593 1.837 0.692 168.454 o
7 -6 -4 31.206 31.144 2.137 8.866 o
7 -6 -2 17.113 12.534 1.606 18.301 o
7 -6 -1 0.004 5.102 1.500 126.520 o
-7 6 -1 0.141 -0.923 2.496 146.167 o
-7 -6 -2 2.443 5.121 2.636 55.176 o
-7 -6 -4 6.847 3.554 2.164 42.233 o
-7 -6 -5 0.167 1.512 1.795 186.168 o
-7 -6 -6 0.162 -1.638 1.638 316.204 o
7 -7 -7 1.883 0.728 0.705 185.880 o
-7 -7 5 2.534 2.624 0.863 109.634 o
7 -7 -4 4.865 5.747 1.321 53.433 o
7 -7 -2 12.217 22.927 1.963 17.508 o
7 -7 -1 1.900 4.820 1.394 87.774 o
7 7 1 9.825 11.705 1.670 26.665 o
-7 -7 -2 4.555 5.319 2.485 45.169 o
-7 -7 -4 4.815 8.751 2.307 38.925 o
-7 -7 -5 1.294 3.433 1.860 98.532 o
7 -8 -5 0.061 0.711 0.957 538.182 o
7 -8 -4 1.302 0.479 1.054 222.653 o
7 -8 -2 12.778 12.052 1.832 22.158 o
7 -8 -1 1.595 5.127 1.436 89.359 o
-7 -8 -1 0.317 1.438 1.271 254.418 o
7 8 2 5.443 6.729 1.877 43.634 o
-7 -8 -4 3.738 6.892 2.136 48.905 o
7 8 5 0.432 2.822 1.847 132.169 o
7 -9 -5 2.895 4.380 1.108 80.990 o
7 -9 -4 4.821 4.482 1.259 58.652 o
7 -9 -2 11.469 10.923 1.975 24.121 o
7 -9 -1 0.221 5.570 1.344 118.752 o
7 -9 1 2.959 4.640 1.313 75.295 o
7 -9 2 3.982 2.416 1.312 76.551 o
-7 -9 -4 3.361 4.699 1.897 61.762 o
-7 -9 -5 1.610 4.212 1.743 88.892 o
7 -10 -5 5.048 7.555 1.244 47.720 o
7 -10 -4 1.602 0.129 0.985 216.741 o
-7 10 2 0.650 2.642 1.399 158.349 o
-7 -10 1 14.002 12.884 1.417 21.031 o
7 -10 1 5.865 7.662 1.312 43.410 o
7 -10 2 4.775 3.813 1.308 61.217 o
-7 -10 -4 0.001 -0.777 1.705 327.609 o
-7 -10 -5 1.247 2.075 1.699 125.485 o
7 -11 -5 2.130 1.823 1.050 129.154 o
7 -11 -4 0.527 1.324 0.922 289.128 o
7 11 -2 8.745 11.188 1.333 29.831 o
-7 -11 1 0.911 1.341 1.082 215.403 o
7 11 1 0.600 6.580 1.229 99.546 o
7 11 2 0.829 2.462 1.074 176.515 o
-7 -11 -4 1.120 0.831 1.679 159.513 o
-7 -11 -5 0.073 -1.075 1.311 510.263 o
-7 12 5 0.179 1.528 1.113 299.786 o
7 -12 -4 6.376 4.169 1.144 50.367 o
7 12 -2 3.031 8.030 1.219 58.980 o
-7 -12 1 0.093 1.329 1.065 354.050 o
7 -12 1 0.697 2.052 0.972 211.989 o
7 -12 2 3.734 7.455 1.168 56.375 o
-7 -12 -4 2.787 4.609 1.756 69.911 o
-7 13 5 0.290 1.102 1.045 337.720 o
-7 -13 4 6.675 4.545 1.042 48.283 o
7 13 -2 1.110 0.924 0.937 231.706 o
-7 -13 1 1.712 0.964 1.051 169.473 o
-7 -13 -1 0.218 2.404 1.011 241.494 o
7 13 2 0.434 2.856 0.985 198.184 o
-7 -13 -4 4.360 5.340 1.751 53.917 o
7 -14 -5 0.179 1.298 1.074 333.631 o
-7 -14 4 0.178 1.830 0.872 316.578 o
7 14 -2 1.239 1.029 0.849 220.037 o
7 14 -1 1.651 2.139 0.983 144.881 o
-7 -14 -1 2.429 4.797 1.022 86.237 o
-7 -14 -2 1.583 2.345 0.966 143.993 o
-7 -14 -4 0.311 1.905 1.631 181.124 o
-7 -15 4 1.260 1.133 0.873 210.710 o
-7 -15 2 3.716 4.451 0.960 71.900 o
-7 -15 1 0.263 3.126 1.012 198.979 o
-7 -15 -1 0.349 1.143 0.909 350.532 o
-7 -15 -2 2.795 4.217 0.964 85.910 o
-7 16 4 1.901 4.914 1.018 94.648 o
-7 -16 2 0.193 1.220 0.797 416.905 o
-7 -16 1 7.009 9.524 1.181 36.510 o
-7 -16 -1 5.743 8.093 1.158 43.680 o
-7 -16 -2 0.030 0.013 0.811 1302.220 o
-7 16 -3 2.841 17.552 1.846 34.147 o
-7 -17 2 0.283 1.808 0.757 315.823 o
-7 -17 1 0.105 -0.760 0.760 1201.470 o
7 17 1 0.057 2.273 0.957 282.435 o
7 17 2 1.232 1.718 0.854 189.117 o
7 18 -2 0.984 1.808 0.756 213.522 o
7 18 -1 1.016 1.157 0.843 238.592 o
7 -18 1 0.712 1.972 0.985 213.267 o
8 0 -4 9.362 7.905 1.351 32.050 o
-8 0 2 7.624 5.614 2.618 33.486 o
8 1 -7 12.027 11.400 0.912 24.784 o
-8 -1 5 15.029 17.825 1.163 18.112 o
-8 -1 4 0.034 2.635 0.961 256.961 o
8 -1 -2 0.191 1.336 1.740 198.829 o
8 2 -7 0.857 1.051 0.631 293.788 o
8 2 -5 6.184 3.467 0.780 55.818 o
-8 -2 4 15.104 22.538 1.506 16.165 o
8 -2 -2 4.284 3.485 1.604 63.394 o
-8 2 1 23.423 24.683 3.797 10.481 o
8 3 -5 0.372 0.929 0.719 425.843 o
-8 -3 4 3.517 4.314 1.053 74.049 o
8 -3 -2 0.652 1.970 1.435 175.563 o
8 -3 -1 0.018 0.390 1.776 265.345 o
8 3 5 0.471 1.251 1.959 156.447 o
8 4 -5 1.922 2.776 0.787 127.778 o
-8 -4 4 1.875 6.811 1.181 77.120 o
8 -4 -2 6.484 6.406 1.533 42.320 o
8 -4 -1 18.597 12.588 2.016 16.774 o
-8 -4 -4 0.066 6.060 3.618 48.871 o
-8 -4 -5 5.470 1.127 2.165 55.582 o
8 5 -5 2.120 3.438 0.825 110.553 o
8 -5 -4 0.227 0.962 1.284 307.128 o
8 -5 -2 0.684 4.381 1.338 123.286 o
8 -5 -1 3.006 4.732 1.585 69.911 o
-8 -5 -5 1.191 4.808 2.108 80.240 o
-8 -6 5 2.288 3.113 0.933 108.053 o
8 -6 -4 5.282 5.052 1.379 52.557 o
8 -6 -2 0.349 -0.188 1.169 457.685 o
8 -6 -1 1.414 0.781 1.442 164.686 o
-8 -6 -4 1.151 3.167 2.281 87.947 o
8 6 5 0.082 3.363 2.089 119.094 o
8 -7 -5 0.000 3.556 1.139 191.854 o
8 -7 -4 3.234 4.437 1.276 73.716 o
8 -7 -2 1.241 0.507 1.228 208.178 o
8 -7 -1 0.377 0.580 1.382 290.611 o
8 -7 1 2.008 0.463 1.812 120.980 o
8 7 2 0.438 2.119 2.412 107.101 o
-8 -7 -4 5.133 10.841 2.392 34.275 o
-8 -7 -5 0.107 -0.173 1.549 364.016 o
8 -8 -5 0.006 -0.794 0.862 1260.860 o
8 -8 -4 0.763 2.558 1.275 163.338 o
8 -8 -2 3.628 6.510 1.494 57.644 o
8 -8 -1 0.501 1.451 1.324 222.871 o
8 -8 1 0.031 -0.464 1.294 548.587 o
8 8 2 9.890 7.643 2.516 27.237 o
-8 -8 -4 4.348 7.889 2.194 43.143 o
-8 -8 -5 0.719 0.541 1.736 188.935 o
8 -9 -5 4.431 4.860 1.181 60.867 o
8 -9 -4 5.058 5.504 1.362 52.636 o
8 -9 -2 3.708 6.421 1.468 57.637 o
8 -9 -1 2.845 5.571 1.436 69.378 o
8 9 1 3.050 5.375 1.353 69.408 o
-8 -9 -2 2.953 2.919 1.371 86.635 o
-8 -9 -4 7.061 9.341 2.228 32.263 o
8 -10 -5 0.438 -0.740 0.840 594.169 o
8 -10 -4 0.142 3.295 1.168 188.524 o
8 -10 -2 8.930 11.752 1.772 27.776 o
-8 -10 1 0.909 -0.421 1.074 315.672 o
8 10 1 1.030 2.168 1.192 164.977 o
8 -10 2 1.253 1.507 1.259 166.696 o
8 10 4 0.011 -0.127 1.606 366.268 o
8 -11 -5 0.000 0.831 0.880 584.601 o
8 -11 -4 2.024 4.294 1.210 94.381 o
8 -11 -2 2.880 5.599 1.695 65.056 o
-8 -11 1 1.143 3.422 1.134 132.759 o
8 -11 1 0.391 2.106 1.095 228.473 o
-8 -11 -2 2.598 1.661 1.093 115.255 o
-8 -11 -4 0.701 -0.870 1.586 241.073 o
8 -12 -5 0.489 3.035 1.118 176.888 o
8 -12 -4 0.057 -0.826 0.826 1193.610 o
8 -12 -2 0.013 1.263 1.051 392.059 o
-8 -12 1 0.932 2.355 1.032 176.084 o
-8 -12 -1 1.817 2.986 1.011 121.261 o
-8 -12 -2 0.156 3.726 1.091 177.885 o
8 -13 -4 3.503 4.135 1.257 72.568 o
8 13 -2 4.005 4.771 1.098 65.816 o
8 13 -1 0.029 3.556 1.131 190.360 o
8 13 1 2.087 3.353 1.007 108.351 o
-8 -13 -2 3.718 3.351 1.090 77.069 o
-8 -14 4 1.114 1.681 0.925 195.197 o
-8 -14 2 1.240 3.518 1.080 129.464 o
-8 -14 1 0.892 1.943 1.030 194.500 o
8 -14 1 0.780 0.316 0.875 353.911 o
8 -14 2 1.239 0.743 0.888 232.302 o
8 15 -2 4.740 6.447 1.111 53.435 o
8 15 -1 0.960 0.698 0.946 265.649 o
-8 -15 -1 0.050 0.363 0.822 828.443 o
-8 -15 -2 2.757 2.105 0.928 109.117 o
8 16 -2 0.018 0.693 0.822 668.963 o
-8 -16 1 1.144 1.723 0.917 191.598 o
-8 -16 -1 0.962 1.291 0.919 229.320 o
-8 -17 1 0.887 1.568 0.919 222.322 o
-9 0 4 15.701 18.660 2.530 15.906 o
9 1 -5 0.729 1.481 0.680 273.192 o
-9 -1 4 0.142 0.812 1.063 422.341 o
9 -1 -2 10.521 5.632 2.024 29.840 o
9 2 -5 0.832 0.994 0.676 298.521 o
-9 -2 4 0.302 1.842 1.187 242.786 o
9 -2 -2 0.355 2.434 1.647 160.156 o
-9 -3 5 3.791 4.711 0.848 70.669 o
-9 3 4 1.822 4.844 1.878 77.437 o
9 -3 -2 7.451 11.032 1.858 31.086 o
9 -3 -1 14.062 7.039 2.213 22.810 o
9 4 -5 2.912 1.784 0.836 111.359 o
-9 -4 4 0.545 3.326 1.238 156.518 o
9 -4 -2 13.841 15.200 1.934 19.335 o
9 -4 -1 2.651 4.539 1.809 70.864 o
9 5 -5 3.038 4.190 0.917 82.992 o
9 -5 -4 2.084 4.601 1.331 87.845 o
9 -5 -2 0.259 2.034 1.283 223.052 o
9 -5 -1 1.174 2.897 1.680 115.848 o
-9 -5 -4 1.083 8.225 3.503 41.344 o
-9 -6 5 0.818 1.187 0.891 257.535 o
-9 6 4 1.218 2.424 1.909 110.202 o
9 -6 -2 0.908 1.790 1.285 177.716 o
9 -6 -1 2.442 1.520 1.461 109.150 o
9 6 4 1.332 1.755 2.056 108.629 o
9 -7 -5 1.242 4.241 1.325 109.405 o
-9 7 4 9.894 10.227 1.672 27.692 o
9 -7 -2 2.793 4.081 1.376 80.089 o
9 -7 -1 8.196 10.034 1.828 30.678 o
-9 7 -1 4.750 6.161 3.201 36.038 o
9 7 4 1.263 0.679 2.186 118.119 o
9 -8 -5 0.634 2.225 1.099 198.283 o
9 -8 -4 2.374 1.705 1.384 111.200 o
9 -8 -2 19.733 16.716 1.858 14.947 o
-9 8 1 4.264 3.716 1.472 64.165 o
9 -8 1 6.899 12.051 2.130 30.079 o
-9 -8 -2 12.956 11.149 2.777 20.362 o
-9 -8 -4 3.587 5.867 2.254 51.191 o
9 -9 -5 0.028 0.409 0.971 670.713 o
-9 9 4 7.772 11.469 2.364 28.049 o
9 -9 -2 4.018 4.792 1.397 62.428 o
9 -9 -1 0.000 -0.093 1.155 714.824 o
9 -9 1 0.482 0.279 1.268 330.311 o
-9 9 -2 0.927 -1.505 1.505 228.734 o
9 -10 -5 0.266 2.130 1.035 250.079 o
9 -10 -2 0.002 -0.042 1.074 823.369 o
9 -10 -1 0.117 1.648 1.214 279.453 o
9 10 1 0.332 3.156 1.612 145.765 o
9 -11 -4 1.791 -0.213 0.971 205.985 o
9 -11 -2 2.206 9.805 1.562 55.205 o
-9 -11 1 0.996 3.736 1.186 130.137 o
-9 -11 -1 0.082 -0.989 0.989 831.155 o
9 11 2 2.365 5.672 1.265 76.904 o
9 -12 -4 1.175 1.784 1.182 168.488 o
9 -12 -2 0.000 4.644 1.556 131.992 o
9 12 -1 0.023 1.621 0.969 359.117 o
9 12 1 0.149 -0.379 0.956 781.163 o
9 -12 2 0.226 0.815 1.110 376.053 o
-9 -13 2 8.023 6.391 1.337 37.703 o
9 13 -1 0.860 3.321 0.981 154.575 o
-9 -13 -1 0.001 1.025 0.875 522.996 o
-9 -13 -2 4.558 7.003 1.271 51.725 o
-9 -14 2 1.497 2.170 1.025 149.454 o
9 14 -1 4.012 3.263 1.034 74.606 o
-9 -14 -1 1.202 0.454 0.860 258.957 o
-9 -15 1 1.598 1.211 0.927 176.495 o
10 1 -5 0.167 2.217 0.745 299.417 o
-10 -1 4 0.002 -0.219 1.469 440.538 o
10 2 -5 1.583 2.372 0.756 151.551 o
-10 -2 4 0.004 -1.064 1.064 835.478 o
10 -2 -2 3.886 5.839 1.730 55.642 o
10 3 -5 2.387 2.655 0.817 114.151 o
-10 3 4 0.717 2.737 1.631 136.956 o
10 -3 -2 0.877 0.133 1.382 247.837 o
-10 3 1 1.554 1.164 2.502 89.560 o
10 4 -5 1.790 2.141 0.858 143.503 o
-10 4 4 0.329 1.523 1.628 194.790 o
-10 4 1 4.665 2.283 2.615 50.683 o
-10 -5 5 0.025 2.222 0.943 295.177 o
-10 5 4 2.041 7.666 2.127 56.966 o
10 -5 -2 0.613 0.408 1.339 274.604 o
10 -5 -1 0.587 -1.376 1.438 291.256 o
10 -6 -5 0.257 -0.277 1.063 574.795 o
-10 6 4 0.764 -0.932 1.338 283.696 o
10 -6 -2 0.046 0.498 1.281 424.091 o
10 -6 -1 0.104 1.510 1.506 236.069 o
-10 7 4 0.940 2.504 1.771 124.528 o
10 -7 -2 0.489 0.057 1.062 435.097 o
-10 8 4 1.479 4.885 2.222 73.034 o
10 -8 -2 7.305 9.096 1.607 34.732 o
10 -8 -1 2.184 3.480 1.497 92.073 o
10 -8 1 0.776 -0.328 1.571 234.774 o
10 -9 -4 2.490 4.829 1.529 76.220 o
10 -9 -2 2.243 1.745 1.114 124.271 o
10 -9 -1 1.230 0.200 1.093 242.626 o
10 -9 1 1.208 -0.666 1.413 212.797 o
10 9 2 1.025 0.032 2.143 141.700 o
10 -10 -2 0.448 0.077 1.111 426.732 o
10 -10 -1 0.000 0.377 1.057 633.620 o
-10 -10 -1 0.090 -0.798 1.157 626.089 o
-10 -10 -2 0.286 0.949 1.468 256.407 o
10 -11 -2 1.063 5.414 1.389 97.886 o
10 -11 -1 0.019 -0.061 0.983 949.136 o
10 -11 1 0.078 -1.003 1.018 795.866 o
10 -12 -2 0.039 0.417 0.986 643.859 o
-10 -12 1 0.000 0.358 0.884 828.673 o
-10 -12 -1 0.007 0.304 1.049 667.963 o
-11 0 4 1.035 2.942 1.867 110.111 o
-11 -1 4 1.390 0.465 1.057 213.837 o
-11 -2 4 0.026 -1.036 1.036 845.243 o
11 -2 -2 3.339 4.930 1.666 64.339 o
-11 -3 4 0.423 1.046 0.963 331.769 o
11 -3 -2 0.010 -0.889 1.340 525.098 o
11 -4 -4 0.000 2.277 1.167 257.011 o
11 -4 -2 0.000 0.579 1.327 404.381 o
11 -5 -4 2.337 2.889 1.224 102.317 o
11 -5 -2 0.747 1.706 1.285 192.796 o
11 -5 -1 2.996 1.870 1.516 91.502 o
11 -6 -2 0.091 0.348 1.263 445.314 o
11 -7 -2 3.229 3.446 1.367 78.598 o
11 -8 -2 1.952 4.329 1.397 91.020 o
11 -8 -1 0.026 1.749 1.366 256.352 o
-11 8 -1 0.000 -1.932 1.932 255.329 o
11 -9 -2 1.046 0.052 1.082 282.474 o
11 -9 -1 1.235 2.757 1.330 133.085 o
-12 2 2 0.301 2.349 2.443 105.846 o
